# Supplementary material for: Open chromatin analysis in Trypanosoma cruzi life forms highlights critical differences in genomic compartments and developmental regulation at tDNA loci
Source: Epigenetics Chromatin. 2022 Jun 1;15:22. doi: 10.1186/s13072-022-00450-x (PMC9158160; doi:10.1186/s13072-022-00450-x)
Supplement: Supplementary file 2 — Additional file 2: Table S1. Repetitive regions at T. cruzi genome. Table S2. Log2 RPGC at core and disruptive compartment. Table S3. RPGC at the indicated features in epimastigotes and metacyclics (Figure 4C). Table S4. RPGC at the indicated features in epimastigotes and metacyclics (Figure 4C). Table S4. Hierarchical clustering output from PTUs (with or without SSRs) and tDNA. [file 13072_2022_450_MOESM2_ESM.xlsx]

## Sheet: S1
Table S1. Repetitive regions at T. cruzi genome.
Feature (at least 90% of bases) in repetitive region	number of elements	%	Total bp	% of total repetitive region (in bp)
CDS	309	0.185141	252880	0.056529
Intergenic (not SSR)	611	0.366087	4149096	0.927493
rRNA	74	0.0443379	8066	0.00180308
SL-mini-exon	263	0.157579	29123	0.00651018
snoRNA	412	0.246854	34290	0.00766522
Total	1669	1	4473455	1

## Sheet: S2
Table S2. Log2 RPGC at core and disruptive compartment.
PeakID	Chr	Strand	log2Epimastigote_control	log2Epimastigote_MT	Compartment
ID=C4B63_12g256;description=conserved hypothetical protein	PRFA01000012	-	0.003	0.11	core
ID=C4B63_77g31;description=conserved hypothetical protein	PRFA01000077	+	-0.031	0.234	core
ID=C4B63_14g201;description=conserved hypothetical protein	PRFA01000014	+	1.11	1.071	core
ID=C4B63_6g143;description=conserved hypothetical protein	PRFA01000006	+	-0.011	0.206	core
ID=C4B63_144g29;description=conserved hypothetical protein	PRFA01000144	+	-0.142	0.101	core
ID=C4B63_61g81;description=conserved hypothetical protein	PRFA01000061	-	0.848	0.96	core
ID=C4B63_65g162;description=conserved hypothetical protein	PRFA01000065	-	0.161	0.43	core
ID=C4B63_40g132;description=conserved hypothetical protein	PRFA01000040	+	-0.095	0.218	core
ID=C4B63_7g116;description=conserved hypothetical protein	PRFA01000007	+	1.222	1.175	core
ID=C4B63_20g21;description=conserved hypothetical protein	PRFA01000020	+	0.935	0.963	core
ID=C4B63_63g10;description=conserved hypothetical protein	PRFA01000063	+	0.077	0.261	core
ID=C4B63_84g52;description=conserved hypothetical protein	PRFA01000084	-	1.279	1.244	core
ID=C4B63_18g236;description=conserved hypothetical protein	PRFA01000018	-	1.061	1.072	core
ID=C4B63_13g240;description=conserved hypothetical protein	PRFA01000013	-	1.07	1.128	core
ID=C4B63_23g253;description=conserved hypothetical protein	PRFA01000023	-	1.028	1.061	core
ID=C4B63_13g1060c;description=conserved hypothetical protein	PRFA01000013	+	1.119	1.194	core
ID=C4B63_204g22;description=conserved hypothetical protein	PRFA01000204	-	-0.017	0.17	core
ID=C4B63_59g130;description=conserved hypothetical protein	PRFA01000059	+	0.721	0.816	core
ID=C4B63_138g37;description=conserved hypothetical protein	PRFA01000138	+	-0.025	0	core
ID=C4B63_9g2198c;description=conserved hypothetical protein	PRFA01000009	-	1.227	1.17	core
ID=C4B63_22g19;description=conserved hypothetical protein	PRFA01000022	+	1.077	1.086	core
ID=C4B63_10g302;description=conserved hypothetical protein	PRFA01000010	-	0.877	0.906	core
ID=C4B63_18g301;description=conserved hypothetical protein	PRFA01000018	-	1.108	1.099	core
ID=C4B63_242g1;description=conserved hypothetical protein	PRFA01000242	+	-0.133	0.213	core
ID=C4B63_62g84;description=conserved hypothetical protein	PRFA01000062	+	-0.049	0.17	core
ID=C4B63_6g322;description=conserved hypothetical protein	PRFA01000006	-	-0.054	0	core
ID=C4B63_103g50;description=conserved hypothetical protein	PRFA01000103	-	0.37	0.651	core
ID=C4B63_18g60;description=conserved hypothetical protein	PRFA01000018	+	0.864	0.938	core
ID=C4B63_235g8c;description=conserved hypothetical protein	PRFA01000235	+	0.197	0.421	core
ID=C4B63_48g162;description=conserved hypothetical protein	PRFA01000048	-	1.072	1.057	core
ID=C4B63_23g115;description=conserved hypothetical protein	PRFA01000023	+	1.056	1.04	core
ID=C4B63_82g67;description=conserved hypothetical protein	PRFA01000082	-	-0.354	-0.01	core
ID=C4B63_351g6;description=conserved hypothetical protein	PRFA01000351	+	-0.104	0.143	core
ID=C4B63_14g139;description=conserved hypothetical protein	PRFA01000014	+		0	core
ID=C4B63_70g100;description=conserved hypothetical protein	PRFA01000070	-	1.065	1.031	core
ID=C4B63_147g47;description=conserved hypothetical protein	PRFA01000147	-	-0.065	0.077	core
ID=C4B63_79g29;description=conserved hypothetical protein	PRFA01000079	+	1.037	0.993	core
ID=C4B63_2g542;description=conserved hypothetical protein	PRFA01000002	-	0.969	0.99	core
ID=C4B63_97g22;description=conserved hypothetical protein	PRFA01000097	+	1.041	1.031	core
ID=C4B63_54g58;description=conserved hypothetical protein	PRFA01000054	+	0.999	0.998	core
ID=C4B63_18g67;description=conserved hypothetical protein	PRFA01000018	+	0.753	0.82	core
ID=C4B63_57g101;description=conserved hypothetical protein	PRFA01000057	-	0.759	0.814	core
ID=C4B63_335g5;description=conserved hypothetical protein	PRFA01000335	+	-0.064	0.044	core
ID=C4B63_7g357;description=conserved hypothetical protein	PRFA01000007	-	0.886	0.972	core
ID=C4B63_47g54;description=conserved hypothetical protein	PRFA01000047	+	1.122	1.104	core
ID=C4B63_56g42;description=conserved hypothetical protein	PRFA01000056	+	-0.041	0.155	core
ID=C4B63_61g118;description=conserved hypothetical protein	PRFA01000061	-	-0.116	0.103	core
ID=C4B63_38g172;description=conserved hypothetical protein	PRFA01000038	+	1.058	1.025	core
ID=C4B63_104g79;description=conserved hypothetical protein	PRFA01000104	-	-0.043	0.273	core
ID=C4B63_17g137c;description=conserved hypothetical protein	PRFA01000017	+	0.049	0.044	core
ID=C4B63_69g54;description=conserved hypothetical protein	PRFA01000069	+	0.053	0.256	core
ID=C4B63_104g80;description=conserved hypothetical protein	PRFA01000104	-	0.062	0.548	core
ID=C4B63_37g144;description=conserved hypothetical protein	PRFA01000037	+	-0.032	0.273	core
ID=C4B63_13g334;description=conserved hypothetical protein	PRFA01000013	-	0.845	0.879	core
ID=C4B63_76g21;description=conserved hypothetical protein	PRFA01000076	+	0.661	0.838	core
ID=C4B63_10g104;description=conserved hypothetical protein	PRFA01000010	+	1.153	1.098	core
ID=C4B63_24g233;description=conserved hypothetical protein	PRFA01000024	-	0.043	0.146	core
ID=C4B63_40g82;description=conserved hypothetical protein	PRFA01000040	+	0.934	1.051	core
ID=C4B63_122g17;description=conserved hypothetical protein	PRFA01000122	+	0.845	0.887	core
ID=C4B63_48g38;description=conserved hypothetical protein	PRFA01000048	+	0.031	0.18	core
ID=C4B63_11g153;description=conserved hypothetical protein	PRFA01000011	+	0.006	0.22	core
ID=C4B63_42g225;description=conserved hypothetical protein	PRFA01000042	-	0.867	0.878	core
ID=C4B63_6g278;description=conserved hypothetical protein	PRFA01000006	+	-0.098	0.148	core
ID=C4B63_46g49;description=conserved hypothetical protein	PRFA01000046	+	1.109	1.03	core
ID=C4B63_4g252;description=conserved hypothetical protein	PRFA01000004	+	1.063	1.097	core
ID=C4B63_42g1150c;description=conserved hypothetical protein	PRFA01000042	-	0.951	0.929	core
ID=C4B63_52g68;description=conserved hypothetical protein	PRFA01000052	+	1.123	1.111	core
ID=C4B63_40g190;description=conserved hypothetical protein	PRFA01000040	+	-0.111	0.114	core
ID=C4B63_56g83;description=conserved hypothetical protein	PRFA01000056	+	1.018	1.06	core
ID=C4B63_4g193;description=conserved hypothetical protein	PRFA01000004	+	0.988	0.926	core
ID=C4B63_35g372;description=conserved hypothetical protein	PRFA01000035	-	0.869	0.889	core
ID=C4B63_2g393;description=conserved hypothetical protein	PRFA01000002	+	0.979	1.027	core
ID=C4B63_9g410;description=conserved hypothetical protein	PRFA01000009	-	0.948	0.956	core
ID=C4B63_53g146;description=conserved hypothetical protein	PRFA01000053	-	0.211	0.335	core
ID=C4B63_32g216;description=conserved hypothetical protein	PRFA01000032	-	-0.116	0.044	core
ID=C4B63_18g142;description=conserved hypothetical protein	PRFA01000018	+	1.184	1.15	core
ID=C4B63_22g180;description=conserved hypothetical protein	PRFA01000022	+	-0.044	0.139	core
ID=C4B63_208g27;description=conserved hypothetical protein	PRFA01000208	-	-0.114	0.002	core
ID=C4B63_25g251;description=conserved hypothetical protein	PRFA01000025	-	0.922	0.884	core
ID=C4B63_23g72;description=conserved hypothetical protein	PRFA01000023	+	1.209	1.319	core
ID=C4B63_2g80;description=conserved hypothetical protein	PRFA01000002	+	1.076	1.059	core
ID=C4B63_28g71;description=conserved hypothetical protein	PRFA01000028	+	0.897	0.965	core
ID=C4B63_58g47;description=conserved hypothetical protein	PRFA01000058	+	0.8	0.798	core
ID=C4B63_22g301;description=conserved hypothetical protein	PRFA01000022	-	0.947	0.939	core
ID=C4B63_41g253;description=conserved hypothetical protein	PRFA01000041	-	-0.145	0.218	core
ID=C4B63_18g273;description=conserved hypothetical protein	PRFA01000018	-	1.051	1.082	core
ID=C4B63_22g296;description=conserved hypothetical protein	PRFA01000022	-	0.994	0.966	core
ID=C4B63_7g159;description=conserved hypothetical protein	PRFA01000007	+		0	core
ID=C4B63_230g11;description=conserved hypothetical protein	PRFA01000230	+	0.248	0.473	core
ID=C4B63_149g9;description=conserved hypothetical protein	PRFA01000149	+	-0.144	0.15	core
ID=C4B63_55g80;description=conserved hypothetical protein	PRFA01000055	+	0.961	0.941	core
ID=C4B63_28g175;description=conserved hypothetical protein	PRFA01000028	+	0.914	0.884	core
ID=C4B63_27g192;description=conserved hypothetical protein	PRFA01000027	-	1.05	1.064	core
ID=C4B63_246g12;description=conserved hypothetical protein	PRFA01000246	+	0.254	0.42	core
ID=C4B63_10g408;description=conserved hypothetical protein	PRFA01000010	-	0.944	1.013	core
ID=C4B63_51g109;description=conserved hypothetical protein	PRFA01000051	+	0.79	0.86	core
ID=C4B63_16g89;description=conserved hypothetical protein	PRFA01000016	+	0.949	0.992	core
ID=C4B63_17g114;description=conserved hypothetical protein	PRFA01000017	+	1.179	1.112	core
ID=C4B63_2g62;description=conserved hypothetical protein	PRFA01000002	+	1.035	1.008	core
ID=C4B63_2g405;description=conserved hypothetical protein	PRFA01000002	+	0.726	0.816	core
ID=C4B63_87g42;description=conserved hypothetical protein	PRFA01000087	+	0.667	0.816	core
ID=C4B63_57g118;description=conserved hypothetical protein	PRFA01000057	-	0.832	0.866	core
ID=C4B63_10g276;description=conserved hypothetical protein	PRFA01000010	-	-0.144	0.12	core
ID=C4B63_55g56;description=conserved hypothetical protein	PRFA01000055	+	0.601	0.672	core
ID=C4B63_225g40;description=conserved hypothetical protein	PRFA01000225	-	-0.083	0.007	core
ID=C4B63_2g149;description=conserved hypothetical protein	PRFA01000002	+	1.373	1.534	core
ID=C4B63_4g447;description=conserved hypothetical protein	PRFA01000004	-	-0.053	0	core
ID=C4B63_95g32;description=conserved hypothetical protein	PRFA01000095	+	0.948	0.944	core
ID=C4B63_48g13;description=conserved hypothetical protein	PRFA01000048	+	0.917	0.955	core
ID=C4B63_172g13;description=conserved hypothetical protein	PRFA01000172	+	0.046	0.491	core
ID=C4B63_19g203;description=conserved hypothetical protein	PRFA01000019	-	1.229	1.139	core
ID=C4B63_340g11;description=conserved hypothetical protein	PRFA01000340	+	-0.099	0.28	core
ID=C4B63_203g13;description=conserved hypothetical protein	PRFA01000203	+	-0.152	0.028	core
ID=C4B63_17g214;description=conserved hypothetical protein	PRFA01000017	-	1.061	1.096	core
ID=C4B63_4g471;description=conserved hypothetical protein	PRFA01000004	-	0.973	0.929	core
ID=C4B63_113g46;description=conserved hypothetical protein	PRFA01000113	-	0.971	0.983	core
ID=C4B63_44g196;description=conserved hypothetical protein	PRFA01000044	-	-0.166	0.369	core
ID=C4B63_134g56;description=conserved hypothetical protein	PRFA01000134	-		0	core
ID=C4B63_7g72;description=conserved hypothetical protein	PRFA01000007	+	1.014	0.979	core
ID=C4B63_192g25;description=conserved hypothetical protein	PRFA01000192	-	-0.077	0.105	core
ID=C4B63_64g433c;description=conserved hypothetical protein	PRFA01000064	+	-0.209	0	core
ID=C4B63_32g182;description=conserved hypothetical protein	PRFA01000032	-	0.132	0.447	core
ID=C4B63_21g285;description=conserved hypothetical protein	PRFA01000021	-	-0.019	0.138	core
ID=C4B63_45g218;description=conserved hypothetical protein	PRFA01000045	-	0.522	0.619	core
ID=C4B63_16g129;description=conserved hypothetical protein	PRFA01000016	+	0.899	0.932	core
ID=C4B63_97g13;description=conserved hypothetical protein	PRFA01000097	+	-0.017	0	core
ID=C4B63_6g137;description=conserved hypothetical protein	PRFA01000006	+	0.889	0.917	core
ID=C4B63_470g9;description=conserved hypothetical protein	PRFA01000470	-	-0.029	0.212	core
ID=C4B63_43g195;description=conserved hypothetical protein	PRFA01000043	-	1.013	1.029	core
ID=C4B63_25g231;description=conserved hypothetical protein	PRFA01000025	-	0.875	0.885	core
ID=C4B63_9g413;description=conserved hypothetical protein	PRFA01000009	-	-0.04	0.622	core
ID=C4B63_80g38;description=conserved hypothetical protein	PRFA01000080	+	1.175	1.122	core
ID=C4B63_16g103;description=conserved hypothetical protein	PRFA01000016	+	1.002	1.037	core
ID=C4B63_409g14;description=conserved hypothetical protein	PRFA01000409	+		0	core
ID=C4B63_266g12;description=conserved hypothetical protein	PRFA01000266	-	-0.227	0	core
ID=C4B63_6g425;description=conserved hypothetical protein	PRFA01000006	-	0.945	0.97	core
ID=C4B63_7g309;description=conserved hypothetical protein	PRFA01000007	-	1.007	1.037	core
ID=C4B63_32g247;description=conserved hypothetical protein	PRFA01000032	-	0.926	0.954	core
ID=C4B63_2g231;description=conserved hypothetical protein	PRFA01000002	+	1.129	1.08	core
ID=C4B63_170g31;description=conserved hypothetical protein	PRFA01000170	+	-0.008	0	core
ID=C4B63_7g410;description=conserved hypothetical protein	PRFA01000007	-	1.16	1.125	core
ID=C4B63_31g117;description=conserved hypothetical protein	PRFA01000031	+	1.146	0.982	core
ID=C4B63_5g739;description=conserved hypothetical protein	PRFA01000005	-	0.072	0.397	core
ID=C4B63_44g214;description=conserved hypothetical protein	PRFA01000044	-	1.167	1.198	core
ID=C4B63_41g119;description=conserved hypothetical protein	PRFA01000041	-	-0.036	0.007	core
ID=C4B63_34g229;description=conserved hypothetical protein	PRFA01000034	-	1.044	0.992	core
ID=C4B63_224g35;description=conserved hypothetical protein	PRFA01000224	-	-0.02	0.238	core
ID=C4B63_14g61;description=conserved hypothetical protein	PRFA01000014	+	1.114	1.07	core
ID=C4B63_187g28;description=conserved hypothetical protein	PRFA01000187	+	-0.066	0.225	core
ID=C4B63_236g24;description=conserved hypothetical protein	PRFA01000236	+	-0.084	0.334	core
ID=C4B63_8g44;description=conserved hypothetical protein	PRFA01000008	+	1.057	1.062	core
ID=C4B63_23g231;description=conserved hypothetical protein	PRFA01000023	-	1.076	1.073	core
ID=C4B63_20g58;description=conserved hypothetical protein	PRFA01000020	+	1.075	1.097	core
ID=C4B63_24g187;description=conserved hypothetical protein	PRFA01000024	-	0.938	1.033	core
ID=C4B63_40g86c;description=conserved hypothetical protein	PRFA01000040	+	1.305	1.164	core
ID=C4B63_208g31;description=conserved hypothetical protein	PRFA01000208	-	0.074	0.342	core
ID=C4B63_33g136;description=conserved hypothetical protein	PRFA01000033	+	-0.263	0	core
ID=C4B63_61g138;description=conserved hypothetical protein	PRFA01000061	-	0.891	0.937	core
ID=C4B63_23g243;description=conserved hypothetical protein	PRFA01000023	-	1.183	1.188	core
ID=C4B63_7g115;description=conserved hypothetical protein	PRFA01000007	+	0.888	1.035	core
ID=C4B63_16g174;description=conserved hypothetical protein	PRFA01000016	+	0.146	0.393	core
ID=C4B63_89g46;description=conserved hypothetical protein	PRFA01000089	-	1.075	1.017	core
ID=C4B63_1g1187;description=conserved hypothetical protein	PRFA01000001	-	0.591	0.655	core
ID=C4B63_325g2;description=conserved hypothetical protein	PRFA01000325	+	-0.066	0.108	core
ID=C4B63_28g35;description=conserved hypothetical protein	PRFA01000028	+	1.129	1.067	core
ID=C4B63_12g388;description=conserved hypothetical protein	PRFA01000012	-	1.073	1.079	core
ID=C4B63_1g72;description=conserved hypothetical protein	PRFA01000001	+	0.244	0.552	core
ID=C4B63_2g172;description=conserved hypothetical protein	PRFA01000002	+	1.121	1.085	core
ID=C4B63_20g325;description=conserved hypothetical protein	PRFA01000020	-		0	core
ID=C4B63_3g663;description=conserved hypothetical protein	PRFA01000003	-	0.407	0.659	core
ID=C4B63_52g29;description=conserved hypothetical protein	PRFA01000052	+	1.423	1.55	core
ID=C4B63_46g87;description=conserved hypothetical protein	PRFA01000046	+	0.968	1.033	core
ID=C4B63_442g2;description=conserved hypothetical protein	PRFA01000442	+	-0.027	0	core
ID=C4B63_47g28;description=conserved hypothetical protein	PRFA01000047	+	1.194	1.186	core
ID=C4B63_8g54;description=conserved hypothetical protein	PRFA01000008	+	1.222	1.162	core
ID=C4B63_73g9;description=conserved hypothetical protein	PRFA01000073	+	-0.106	0.166	core
ID=C4B63_18g152;description=conserved hypothetical protein	PRFA01000018	+	0.937	0.932	core
ID=C4B63_7g397;description=conserved hypothetical protein	PRFA01000007	-	1.107	1.099	core
ID=C4B63_4g212;description=conserved hypothetical protein	PRFA01000004	+	0.821	0.83	core
ID=C4B63_230g28;description=conserved hypothetical protein	PRFA01000230	-	-0.056	0	core
ID=C4B63_9g296;description=conserved hypothetical protein	PRFA01000009	-	0.036	0.417	core
ID=C4B63_230g14;description=conserved hypothetical protein	PRFA01000230	+	-0.098	0.118	core
ID=C4B63_26g306;description=conserved hypothetical protein	PRFA01000026	-	0.713	0.822	core
ID=C4B63_48g15;description=conserved hypothetical protein	PRFA01000048	+	0.836	0.872	core
ID=C4B63_4g461;description=conserved hypothetical protein	PRFA01000004	-	0.986	0.977	core
ID=C4B63_208g40;description=conserved hypothetical protein	PRFA01000208	-	0.001	0.333	core
ID=C4B63_12g207;description=conserved hypothetical protein	PRFA01000012	-	1.147	1.138	core
ID=C4B63_22g319;description=conserved hypothetical protein	PRFA01000022	-	0.198	0.624	core
ID=C4B63_3g788;description=conserved hypothetical protein	PRFA01000003	-	0.121	0.429	core
ID=C4B63_205g20;description=conserved hypothetical protein	PRFA01000205	-	-0.024	0.057	core
ID=C4B63_236g10;description=conserved hypothetical protein	PRFA01000236	+	-0.141	0.047	core
ID=C4B63_8g545;description=conserved hypothetical protein	PRFA01000008	-	1.057	1.066	core
ID=C4B63_28g77;description=conserved hypothetical protein	PRFA01000028	+	1.002	0.968	core
ID=C4B63_55g169;description=conserved hypothetical protein	PRFA01000055	-	1.04	1.038	core
ID=C4B63_82g92;description=conserved hypothetical protein	PRFA01000082	-	0.436	0.636	core
ID=C4B63_53g159;description=conserved hypothetical protein	PRFA01000053	-	0.609	0.73	core
ID=C4B63_109g67;description=conserved hypothetical protein	PRFA01000109	-	-0.039	0.136	core
ID=C4B63_16g165;description=conserved hypothetical protein	PRFA01000016	+	0.895	0.918	core
ID=C4B63_10g1756c;description=conserved hypothetical protein	PRFA01000010	-	0.981	0.989	core
ID=C4B63_41g260;description=conserved hypothetical protein	PRFA01000041	-	-0.155	0.14	core
ID=C4B63_40g95;description=conserved hypothetical protein	PRFA01000040	+	1.192	1.211	core
ID=C4B63_49g58;description=conserved hypothetical protein	PRFA01000049	+	0.006	0.329	core
ID=C4B63_49g124;description=conserved hypothetical protein	PRFA01000049	-	0.877	0.903	core
ID=C4B63_42g480c;description=conserved hypothetical protein	PRFA01000042	+	1.005	1.04	core
ID=C4B63_44g247;description=conserved hypothetical protein	PRFA01000044	-	1.039	1.069	core
ID=C4B63_38g159;description=conserved hypothetical protein	PRFA01000038	+	0.946	0.975	core
ID=C4B63_27g172;description=conserved hypothetical protein	PRFA01000027	-	0.92	0.902	core
ID=C4B63_2g723;description=conserved hypothetical protein	PRFA01000002	-	1.124	1.076	core
ID=C4B63_10g486;description=conserved hypothetical protein	PRFA01000010	-	0.733	0.839	core
ID=C4B63_139g61;description=conserved hypothetical protein	PRFA01000139	-	-0.173	0.265	core
ID=C4B63_8g216;description=conserved hypothetical protein	PRFA01000008	+	-0.072	0.071	core
ID=C4B63_16g274;description=conserved hypothetical protein	PRFA01000016	-	-0.04	0.142	core
ID=C4B63_259g135c;description=conserved hypothetical protein	PRFA01000259	-	-0.02	0.188	core
ID=C4B63_4g249;description=conserved hypothetical protein	PRFA01000004	+	1.009	0.999	core
ID=C4B63_93g93;description=conserved hypothetical protein	PRFA01000093	-	-0.058	0.282	core
ID=C4B63_8g522;description=conserved hypothetical protein	PRFA01000008	-	1.122	1.073	core
ID=C4B63_122g10c;description=conserved hypothetical protein	PRFA01000122	+	-0.128	0	core
ID=C4B63_69g95;description=conserved hypothetical protein	PRFA01000069	-	-0.116	0.242	core
ID=C4B63_10g111;description=conserved hypothetical protein	PRFA01000010	+	0.948	0.977	core
ID=C4B63_110g13;description=conserved hypothetical protein	PRFA01000110	+	-0.08	0	core
ID=C4B63_40g153;description=conserved hypothetical protein	PRFA01000040	+	1.005	0.927	core
ID=C4B63_2g434;description=conserved hypothetical protein	PRFA01000002	+	1.105	1.109	core
ID=C4B63_3g388;description=conserved hypothetical protein	PRFA01000003	+	0.653	0.868	core
ID=C4B63_75g109;description=conserved hypothetical protein	PRFA01000075	-	0.048	0.378	core
ID=C4B63_2g301;description=conserved hypothetical protein	PRFA01000002	+	1.301	1.128	core
ID=C4B63_11g493;description=conserved hypothetical protein	PRFA01000011	-	0.436	0.787	core
ID=C4B63_10g443;description=conserved hypothetical protein	PRFA01000010	-	0.756	0.893	core
ID=C4B63_61g87;description=conserved hypothetical protein	PRFA01000061	-	0.634	0.786	core
ID=C4B63_6g543;description=conserved hypothetical protein	PRFA01000006	-	1.066	1.075	core
ID=C4B63_317g4;description=conserved hypothetical protein	PRFA01000317	+	-0.065	0.09	core
ID=C4B63_20g20;description=conserved hypothetical protein	PRFA01000020	+	1.037	0.99	core
ID=C4B63_9g327;description=conserved hypothetical protein	PRFA01000009	-	1.016	1	core
ID=C4B63_26g293;description=conserved hypothetical protein	PRFA01000026	-	0.975	1.027	core
ID=C4B63_6g147;description=conserved hypothetical protein	PRFA01000006	+	-0.026	0	core
ID=C4B63_38g587c;description=conserved hypothetical protein	PRFA01000038	+	0.062	0.308	core
ID=C4B63_24g264;description=conserved hypothetical protein	PRFA01000024	-	-0.033	0.165	core
ID=C4B63_301g1;description=conserved hypothetical protein	PRFA01000301	+	0	0	core
ID=C4B63_60g143;description=conserved hypothetical protein	PRFA01000060	-	0.288	0.617	core
ID=C4B63_42g240;description=conserved hypothetical protein	PRFA01000042	-	0.932	1.015	core
ID=C4B63_19g39;description=conserved hypothetical protein	PRFA01000019	+	1.074	1.088	core
ID=C4B63_48g111;description=conserved hypothetical protein	PRFA01000048	-	1.174	1.083	core
ID=C4B63_163g25;description=conserved hypothetical protein	PRFA01000163	-	-0.059	0.156	core
ID=C4B63_9g1798c;description=conserved hypothetical protein	PRFA01000009	-	1.14	1.022	core
ID=C4B63_2g774;description=conserved hypothetical protein	PRFA01000002	-	0.953	0.859	core
ID=C4B63_4g337;description=conserved hypothetical protein	PRFA01000004	-	1.111	1.143	core
ID=C4B63_9g489;description=conserved hypothetical protein	PRFA01000009	-	1.057	1.043	core
ID=C4B63_10g272;description=conserved hypothetical protein	PRFA01000010	-	-0.219	0.044	core
ID=C4B63_258g26;description=conserved hypothetical protein	PRFA01000258	-	-0.09	0.005	core
ID=C4B63_1g33;description=conserved hypothetical protein	PRFA01000001	+	-0.071	0.063	core
ID=C4B63_14g180;description=conserved hypothetical protein	PRFA01000014	+	1.176	1.079	core
ID=C4B63_9g328;description=conserved hypothetical protein	PRFA01000009	-	1.102	1.079	core
ID=C4B63_396g11;description=conserved hypothetical protein	PRFA01000396	-	0.202	0.446	core
ID=C4B63_60g199;description=conserved hypothetical protein	PRFA01000060	-	-0.203	0.681	core
ID=C4B63_114g25;description=conserved hypothetical protein	PRFA01000114	+	0.844	0.945	core
ID=C4B63_61g147;description=conserved hypothetical protein	PRFA01000061	-	0.982	0.973	core
ID=C4B63_127g28;description=conserved hypothetical protein	PRFA01000127	-	-0.138	0.001	core
ID=C4B63_20g192;description=conserved hypothetical protein	PRFA01000020	+	0.91	0.933	core
ID=C4B63_1g1403;description=conserved hypothetical protein	PRFA01000001	-	0.597	0.648	core
ID=C4B63_1g707;description=conserved hypothetical protein	PRFA01000001	+	0.044	0.319	core
ID=C4B63_19g42;description=conserved hypothetical protein	PRFA01000019	+	1.089	1.07	core
ID=C4B63_19g118;description=conserved hypothetical protein	PRFA01000019	+	1.188	1.136	core
ID=C4B63_13g262;description=conserved hypothetical protein	PRFA01000013	-	0.904	0.843	core
ID=C4B63_54g53;description=conserved hypothetical protein	PRFA01000054	+	1.143	1.057	core
ID=C4B63_39g1527c;description=conserved hypothetical protein	PRFA01000039	-	1.019	0.966	core
ID=C4B63_10g447;description=conserved hypothetical protein	PRFA01000010	-	0.869	0.889	core
ID=C4B63_23g126;description=conserved hypothetical protein	PRFA01000023	+	1.114	1.08	core
ID=C4B63_4g504;description=conserved hypothetical protein	PRFA01000004	-	1.037	0.961	core
ID=C4B63_56g74;description=conserved hypothetical protein	PRFA01000056	+	0.14	0.336	core
ID=C4B63_6g204;description=conserved hypothetical protein	PRFA01000006	+	0.496	0.727	core
ID=C4B63_71g182;description=conserved hypothetical protein	PRFA01000071	-	-0.379	0.117	core
ID=C4B63_9g289;description=conserved hypothetical protein	PRFA01000009	-	0.996	1.043	core
ID=C4B63_12g224;description=conserved hypothetical protein	PRFA01000012	-	1.062	1.078	core
ID=C4B63_21g64;description=conserved hypothetical protein	PRFA01000021	+	1.177	1.086	core
ID=C4B63_133g45;description=conserved hypothetical protein	PRFA01000133	-	0.714	0.865	core
ID=C4B63_7g261;description=conserved hypothetical protein	PRFA01000007	-	1.265	1.185	core
ID=C4B63_40g85;description=conserved hypothetical protein	PRFA01000040	+	1.134	1.083	core
ID=C4B63_145g2;description=conserved hypothetical protein	PRFA01000145	+	-0.045	0	core
ID=C4B63_25g305;description=conserved hypothetical protein	PRFA01000025	-	0.991	1.015	core
ID=C4B63_20g221;description=conserved hypothetical protein	PRFA01000020	+	0.925	1.034	core
ID=C4B63_14g83;description=conserved hypothetical protein	PRFA01000014	+	1.122	1.044	core
ID=C4B63_251g16;description=conserved hypothetical protein	PRFA01000251	+	-0.009	0	core
ID=C4B63_13g225;description=conserved hypothetical protein	PRFA01000013	-	1.014	1.021	core
ID=C4B63_18g240;description=conserved hypothetical protein	PRFA01000018	-	1.153	1.133	core
ID=C4B63_80g16;description=conserved hypothetical protein	PRFA01000080	+	1.237	1.232	core
ID=C4B63_2g701;description=conserved hypothetical protein	PRFA01000002	-		0	core
ID=C4B63_90g9;description=conserved hypothetical protein	PRFA01000090	+	-0.129	0.339	core
ID=C4B63_40g33;description=conserved hypothetical protein	PRFA01000040	+	0.992	1.056	core
ID=C4B63_233g14;description=conserved hypothetical protein	PRFA01000233	+		0	core
ID=C4B63_181g13;description=conserved hypothetical protein	PRFA01000181	+	0.125	0.407	core
ID=C4B63_12g328;description=conserved hypothetical protein	PRFA01000012	-	0.881	0.925	core
ID=C4B63_28g65;description=conserved hypothetical protein	PRFA01000028	+	0.87	0.938	core
ID=C4B63_47g93;description=conserved hypothetical protein	PRFA01000047	+	0.244	0.523	core
ID=C4B63_72g42;description=conserved hypothetical protein	PRFA01000072	+	0.117	0.366	core
ID=C4B63_87g40;description=conserved hypothetical protein	PRFA01000087	+	0.809	0.87	core
ID=C4B63_46g80;description=conserved hypothetical protein	PRFA01000046	+	-0.01	0	core
ID=C4B63_7g110;description=conserved hypothetical protein	PRFA01000007	+	1.051	1.077	core
ID=C4B63_12g2055c;description=conserved hypothetical protein	PRFA01000012	-	1.728	1.599	core
ID=C4B63_104g100;description=conserved hypothetical protein	PRFA01000104	-	-0.032	0	core
ID=C4B63_23g1365c;description=conserved hypothetical protein	PRFA01000023	-	0.984	1.049	core
ID=C4B63_122g19;description=conserved hypothetical protein	PRFA01000122	+	-0.429	0.133	core
ID=C4B63_48g29;description=conserved hypothetical protein	PRFA01000048	+	0.206	0.397	core
ID=C4B63_28g81;description=conserved hypothetical protein	PRFA01000028	+	0.771	0.879	core
ID=C4B63_24g322;description=conserved hypothetical protein	PRFA01000024	-	1.143	1.186	core
ID=C4B63_30g293;description=conserved hypothetical protein	PRFA01000030	-	0.069	0.557	core
ID=C4B63_90g59;description=conserved hypothetical protein	PRFA01000090	+	1.013	0.956	core
ID=C4B63_143g7;description=conserved hypothetical protein	PRFA01000143	+	-0.051	0	core
ID=C4B63_2g18;description=conserved hypothetical protein	PRFA01000002	+	1.073	1.037	core
ID=C4B63_79g90;description=conserved hypothetical protein	PRFA01000079	-	-0.046	0.414	core
ID=C4B63_46g95;description=conserved hypothetical protein	PRFA01000046	+	-0.563	0.105	core
ID=C4B63_35g184;description=conserved hypothetical protein	PRFA01000035	+	0.511	0.774	core
ID=C4B63_46g58;description=conserved hypothetical protein	PRFA01000046	+	-0.211	0.018	core
ID=C4B63_13g191;description=conserved hypothetical protein	PRFA01000013	-	1.258	1.381	core
ID=C4B63_57g70;description=conserved hypothetical protein	PRFA01000057	-	-0.102	0.103	core
ID=C4B63_40g81;description=conserved hypothetical protein	PRFA01000040	+	0.908	1.007	core
ID=C4B63_124g37;description=conserved hypothetical protein	PRFA01000124	+	0.012	0.402	core
ID=C4B63_14g156;description=conserved hypothetical protein	PRFA01000014	+	1.138	1.189	core
ID=C4B63_47g132;description=conserved hypothetical protein	PRFA01000047	+	-0.059	0.23	core
ID=C4B63_24g299;description=conserved hypothetical protein	PRFA01000024	-	-0.19	0.118	core
ID=C4B63_40g134;description=conserved hypothetical protein	PRFA01000040	+	0.088	0.209	core
ID=C4B63_78g3;description=conserved hypothetical protein	PRFA01000078	+	-0.001	0	core
ID=C4B63_61g701c;description=conserved hypothetical protein	PRFA01000061	-	0.388	0.72	core
ID=C4B63_42g104;description=conserved hypothetical protein	PRFA01000042	+	0.779	0.83	core
ID=C4B63_18g228;description=conserved hypothetical protein	PRFA01000018	-	0.977	0.915	core
ID=C4B63_103g21;description=conserved hypothetical protein	PRFA01000103	+	-0.269	0.096	core
ID=C4B63_8g45;description=conserved hypothetical protein	PRFA01000008	+	1.06	0.994	core
ID=C4B63_58g75;description=conserved hypothetical protein	PRFA01000058	+	0.833	0.87	core
ID=C4B63_513g3;description=conserved hypothetical protein	PRFA01000513	-		0	core
ID=C4B63_6g565;description=conserved hypothetical protein	PRFA01000006	-	1.083	1.093	core
ID=C4B63_84g53;description=conserved hypothetical protein	PRFA01000084	-	1.345	1.162	core
ID=C4B63_23g43;description=conserved hypothetical protein	PRFA01000023	+	1.165	1.075	core
ID=C4B63_42g44;description=conserved hypothetical protein	PRFA01000042	+	1.278	1.197	core
ID=C4B63_21g266;description=conserved hypothetical protein	PRFA01000021	-	0.945	0.938	core
ID=C4B63_132g67;description=conserved hypothetical protein	PRFA01000132	-	-0.008	0.234	core
ID=C4B63_14g157;description=conserved hypothetical protein	PRFA01000014	+	1.082	1.026	core
ID=C4B63_21g117;description=conserved hypothetical protein	PRFA01000021	+	0.032	0.258	core
ID=C4B63_210g30;description=conserved hypothetical protein	PRFA01000210	-	-0.022	0.122	core
ID=C4B63_142g18;description=conserved hypothetical protein	PRFA01000142	+	-0.058	0.253	core
ID=C4B63_263g3;description=conserved hypothetical protein	PRFA01000263	+	-0.016	0.079	core
ID=C4B63_243g11;description=conserved hypothetical protein	PRFA01000243	+	0.073	0.295	core
ID=C4B63_44g120;description=conserved hypothetical protein	PRFA01000044	-	0.728	0.895	core
ID=C4B63_47g43;description=conserved hypothetical protein	PRFA01000047	+	1.056	1.026	core
ID=C4B63_70g71;description=conserved hypothetical protein	PRFA01000070	-	0.938	1.006	core
ID=C4B63_297g12;description=conserved hypothetical protein	PRFA01000297	+	0.046	0.262	core
ID=C4B63_79g18;description=conserved hypothetical protein	PRFA01000079	+	1.067	1.345	core
ID=C4B63_83g93;description=conserved hypothetical protein	PRFA01000083	-	-0.003	0.004	core
ID=C4B63_4g228;description=conserved hypothetical protein	PRFA01000004	+	1.178	1.127	core
ID=C4B63_71g59;description=conserved hypothetical protein	PRFA01000071	+	-0.172	0.051	core
ID=C4B63_30g128;description=conserved hypothetical protein	PRFA01000030	-	1.074	1.087	core
ID=C4B63_55g26;description=conserved hypothetical protein	PRFA01000055	+	0.918	0.983	core
ID=C4B63_25g310;description=conserved hypothetical protein	PRFA01000025	-	0.886	1.001	core
ID=C4B63_18g272;description=conserved hypothetical protein	PRFA01000018	-	1.069	1.052	core
ID=C4B63_4g443;description=conserved hypothetical protein	PRFA01000004	-		0	core
ID=C4B63_63g42;description=conserved hypothetical protein	PRFA01000063	+	0.921	0.931	core
ID=C4B63_70g131;description=conserved hypothetical protein	PRFA01000070	-		0	core
ID=C4B63_9g240;description=conserved hypothetical protein	PRFA01000009	-	0.565	0.67	core
ID=C4B63_220g10;description=conserved hypothetical protein	PRFA01000220	+	-0.112	0.007	core
ID=C4B63_20g194;description=conserved hypothetical protein	PRFA01000020	+	0.978	1.047	core
ID=C4B63_78g16;description=conserved hypothetical protein	PRFA01000078	+	0.026	0.094	core
ID=C4B63_3g396;description=conserved hypothetical protein	PRFA01000003	+	-0.188	0.218	core
ID=C4B63_31g1008c;description=conserved hypothetical protein	PRFA01000031	-	0.63	0.725	core
ID=C4B63_32g198;description=conserved hypothetical protein	PRFA01000032	-	0.01	0.357	core
ID=C4B63_83g33;description=conserved hypothetical protein	PRFA01000083	+	0.862	0.904	core
ID=C4B63_481g9;description=conserved hypothetical protein	PRFA01000481	-		0	core
ID=C4B63_14g81;description=conserved hypothetical protein	PRFA01000014	+	1.218	1.186	core
ID=C4B63_447g15;description=conserved hypothetical protein	PRFA01000447	-	-0.138	0.01	core
ID=C4B63_205g43;description=conserved hypothetical protein	PRFA01000205	-	-0.015	0.157	core
ID=C4B63_35g127;description=conserved hypothetical protein	PRFA01000035	+	0.275	0.47	core
ID=C4B63_45g231;description=conserved hypothetical protein	PRFA01000045	-	0.8	0.871	core
ID=C4B63_94g56;description=conserved hypothetical protein	PRFA01000094	+	-0.091	0.146	core
ID=C4B63_25g287;description=conserved hypothetical protein	PRFA01000025	-	0.878	0.859	core
ID=C4B63_12g26;description=conserved hypothetical protein	PRFA01000012	+	0.979	0.986	core
ID=C4B63_6g268;description=conserved hypothetical protein	PRFA01000006	+	0	0.192	core
ID=C4B63_7g312;description=conserved hypothetical protein	PRFA01000007	-	-0.081	0.19	core
ID=C4B63_2g322;description=conserved hypothetical protein	PRFA01000002	+	1.273	1.201	core
ID=C4B63_219g44;description=conserved hypothetical protein	PRFA01000219	-	-0.273	0.054	core
ID=C4B63_84g65;description=conserved hypothetical protein	PRFA01000084	-	0.972	0.983	core
ID=C4B63_28g128;description=conserved hypothetical protein	PRFA01000028	+	0.875	0.923	core
ID=C4B63_25g258;description=conserved hypothetical protein	PRFA01000025	-	0.308	0.67	core
ID=C4B63_78g32;description=conserved hypothetical protein	PRFA01000078	+	0.816	0.86	core
ID=C4B63_84g79;description=conserved hypothetical protein	PRFA01000084	-	1.057	1.054	core
ID=C4B63_39g347;description=conserved hypothetical protein	PRFA01000039	-	0.885	1.034	core
ID=C4B63_23g233;description=conserved hypothetical protein	PRFA01000023	-	1.083	1.026	core
ID=C4B63_26g277;description=conserved hypothetical protein	PRFA01000026	-	0.945	0.988	core
ID=C4B63_314g14;description=conserved hypothetical protein	PRFA01000314	-	0.007	0.146	core
ID=C4B63_32g331;description=conserved hypothetical protein	PRFA01000032	-	-0.088	0.08	core
ID=C4B63_53g218;description=conserved hypothetical protein	PRFA01000053	-	0.544	0.758	core
ID=C4B63_54g10;description=conserved hypothetical protein	PRFA01000054	+	1.163	1.091	core
ID=C4B63_319g4;description=conserved hypothetical protein	PRFA01000319	+	0.112	0.229	core
ID=C4B63_60g145;description=conserved hypothetical protein	PRFA01000060	-	0.419	0.708	core
ID=C4B63_28g1540c;description=conserved hypothetical protein	PRFA01000028	-	-0.271	0.178	core
ID=C4B63_7g390;description=conserved hypothetical protein	PRFA01000007	-	1.158	1.167	core
ID=C4B63_25g292;description=conserved hypothetical protein	PRFA01000025	-	0.981	1.041	core
ID=C4B63_38g48;description=conserved hypothetical protein	PRFA01000038	+	1.297	1.2	core
ID=C4B63_10g402;description=conserved hypothetical protein	PRFA01000010	-	0.015	0.047	core
ID=C4B63_83g59;description=conserved hypothetical protein	PRFA01000083	-	1.129	1.358	core
ID=C4B63_2g71;description=conserved hypothetical protein	PRFA01000002	+	0.918	0.942	core
ID=C4B63_53g162;description=conserved hypothetical protein	PRFA01000053	-	0.904	0.922	core
ID=C4B63_20g9;description=conserved hypothetical protein	PRFA01000020	+	-0.064	0.119	core
ID=C4B63_23g71;description=conserved hypothetical protein	PRFA01000023	+	1.148	1.308	core
ID=C4B63_429g6;description=conserved hypothetical protein	PRFA01000429	+	0.001	0.349	core
ID=C4B63_10g310;description=conserved hypothetical protein	PRFA01000010	-	1.007	0.994	core
ID=C4B63_9g372;description=conserved hypothetical protein	PRFA01000009	-	0.048	0.155	core
ID=C4B63_55g92;description=conserved hypothetical protein	PRFA01000055	+	0.065	0.459	core
ID=C4B63_77g73;description=conserved hypothetical protein	PRFA01000077	+	-0.175	0.093	core
ID=C4B63_32g6;description=conserved hypothetical protein	PRFA01000032	+		0	core
ID=C4B63_76g133;description=conserved hypothetical protein	PRFA01000076	-	0.418	0.685	core
ID=C4B63_1g279;description=conserved hypothetical protein	PRFA01000001	+	0.589	0.712	core
ID=C4B63_44g139;description=conserved hypothetical protein	PRFA01000044	-	1.047	1.209	core
ID=C4B63_52g153;description=conserved hypothetical protein	PRFA01000052	-	0.824	0.893	core
ID=C4B63_21g66;description=conserved hypothetical protein	PRFA01000021	+	0.9	0.866	core
ID=C4B63_58g40;description=conserved hypothetical protein	PRFA01000058	+	1.044	1.076	core
ID=C4B63_249g17;description=conserved hypothetical protein	PRFA01000249	-	-0.259	0.111	core
ID=C4B63_16g18;description=conserved hypothetical protein	PRFA01000016	+	1.112	1.017	core
ID=C4B63_3g873;description=conserved hypothetical protein	PRFA01000003	-	0.644	0.652	core
ID=C4B63_66g178;description=conserved hypothetical protein	PRFA01000066	-	0.194	0.483	core
ID=C4B63_2g328;description=conserved hypothetical protein	PRFA01000002	+	1.049	1.066	core
ID=C4B63_32g4;description=conserved hypothetical protein	PRFA01000032	+		0.004	core
ID=C4B63_312g7;description=conserved hypothetical protein	PRFA01000312	+	-0.075	0.179	core
ID=C4B63_20g35;description=conserved hypothetical protein	PRFA01000020	+	1.116	1.13	core
ID=C4B63_57g122;description=conserved hypothetical protein	PRFA01000057	-	0.778	0.916	core
ID=C4B63_43g148;description=conserved hypothetical protein	PRFA01000043	-	0.882	1.015	core
ID=C4B63_17g267;description=conserved hypothetical protein	PRFA01000017	-	1.034	1.018	core
ID=C4B63_18g257;description=conserved hypothetical protein	PRFA01000018	-	-0.195	0.351	core
ID=C4B63_111g29;description=conserved hypothetical protein	PRFA01000111	+	1	0.962	core
ID=C4B63_28g155;description=conserved hypothetical protein	PRFA01000028	+	0.753	0.861	core
ID=C4B63_13g344;description=conserved hypothetical protein	PRFA01000013	-	0.827	0.886	core
ID=C4B63_30g174;description=conserved hypothetical protein	PRFA01000030	-	-0.046	0.053	core
ID=C4B63_9g291;description=conserved hypothetical protein	PRFA01000009	-	0.745	0.779	core
ID=C4B63_212g26;description=conserved hypothetical protein	PRFA01000212	+	-0.056	0	core
ID=C4B63_17g77;description=conserved hypothetical protein	PRFA01000017	+	1.167	1.115	core
ID=C4B63_57g117;description=conserved hypothetical protein	PRFA01000057	-	0.807	0.842	core
ID=C4B63_7g164;description=conserved hypothetical protein	PRFA01000007	+		0	core
ID=C4B63_43g208;description=conserved hypothetical protein	PRFA01000043	-	1.048	1.066	core
ID=C4B63_48g155;description=conserved hypothetical protein	PRFA01000048	-	0.989	1.077	core
ID=C4B63_17g273;description=conserved hypothetical protein	PRFA01000017	-	1.154	1.167	core
ID=C4B63_24g240;description=conserved hypothetical protein	PRFA01000024	-	-0.035	0.135	core
ID=C4B63_11g41;description=conserved hypothetical protein	PRFA01000011	+	0.931	0.93	core
ID=C4B63_7g303;description=conserved hypothetical protein	PRFA01000007	-	1.166	1.105	core
ID=C4B63_123g29;description=conserved hypothetical protein	PRFA01000123	+	-0.208	0.102	core
ID=C4B63_28g179;description=conserved hypothetical protein	PRFA01000028	+	0.836	0.837	core
ID=C4B63_21g52;description=conserved hypothetical protein	PRFA01000021	+	0.97	0.932	core
ID=C4B63_18g178;description=conserved hypothetical protein	PRFA01000018	+	1.462	1.284	core
ID=C4B63_54g12;description=conserved hypothetical protein	PRFA01000054	+	1.029	1.01	core
ID=C4B63_21g269;description=conserved hypothetical protein	PRFA01000021	-	-0.194	0	core
ID=C4B63_198g24;description=conserved hypothetical protein	PRFA01000198	-	0.455	0.585	core
ID=C4B63_22g32;description=conserved hypothetical protein	PRFA01000022	+	-0.152	0.14	core
ID=C4B63_40g83c;description=conserved hypothetical protein	PRFA01000040	+	1.305	1.252	core
ID=C4B63_120g47;description=conserved hypothetical protein	PRFA01000120	-	-0.117	-0.013	core
ID=C4B63_230g17;description=conserved hypothetical protein	PRFA01000230	+		0	core
ID=C4B63_22g181;description=conserved hypothetical protein	PRFA01000022	+	-0.126	0.029	core
ID=C4B63_20g324;description=conserved hypothetical protein	PRFA01000020	-	-0.283	0.059	core
ID=C4B63_18g65;description=conserved hypothetical protein	PRFA01000018	+	0.67	0.746	core
ID=C4B63_18g179;description=conserved hypothetical protein	PRFA01000018	+	1.283	1.26	core
ID=C4B63_24g174;description=conserved hypothetical protein	PRFA01000024	-	-0.003	0.276	core
ID=C4B63_8g554;description=conserved hypothetical protein	PRFA01000008	-	1.061	1.048	core
ID=C4B63_127g62;description=conserved hypothetical protein	PRFA01000127	-	-0.065	0.003	core
ID=C4B63_9g391;description=conserved hypothetical protein	PRFA01000009	-	1.336	1.459	core
ID=C4B63_31g113;description=conserved hypothetical protein	PRFA01000031	+	0.996	0.867	core
ID=C4B63_2g717;description=conserved hypothetical protein	PRFA01000002	-	1.153	1.151	core
ID=C4B63_18g296;description=conserved hypothetical protein	PRFA01000018	-	1.048	1.041	core
ID=C4B63_168g32;description=conserved hypothetical protein	PRFA01000168	-	-0.072	0.078	core
ID=C4B63_17g23;description=conserved hypothetical protein	PRFA01000017	+	1.485	1.547	core
ID=C4B63_59g132;description=conserved hypothetical protein	PRFA01000059	+	0.794	0.839	core
ID=C4B63_19g115;description=conserved hypothetical protein	PRFA01000019	+	1.148	1.095	core
ID=C4B63_2g832;description=conserved hypothetical protein	PRFA01000002	-	1.078	1.042	core
ID=C4B63_132g69;description=conserved hypothetical protein	PRFA01000132	-	-0.072	0.075	core
ID=C4B63_4g82;description=conserved hypothetical protein	PRFA01000004	+	-0.064	-0.009	core
ID=C4B63_51g91;description=conserved hypothetical protein	PRFA01000051	+	0.766	0.832	core
ID=C4B63_18g303;description=conserved hypothetical protein	PRFA01000018	-	1.057	1.018	core
ID=C4B63_2g52;description=conserved hypothetical protein	PRFA01000002	+	0.86	0.9	core
ID=C4B63_6g443;description=conserved hypothetical protein	PRFA01000006	-	1.035	0.992	core
ID=C4B63_63g65c;description=conserved hypothetical protein	PRFA01000063	+	1.135	1.042	core
ID=C4B63_6g571;description=conserved hypothetical protein	PRFA01000006	-	0.963	0.969	core
ID=C4B63_10g791c;description=conserved hypothetical protein	PRFA01000010	+	1.016	1.089	core
ID=C4B63_4g192;description=conserved hypothetical protein	PRFA01000004	+	1.225	1.186	core
ID=C4B63_35g174;description=conserved hypothetical protein	PRFA01000035	+	0.738	0.833	core
ID=C4B63_268g25;description=conserved hypothetical protein	PRFA01000268	-	-0.028	0	core
ID=C4B63_150g44;description=conserved hypothetical protein	PRFA01000150	-	0.105	0.304	core
ID=C4B63_3g491;description=conserved hypothetical protein	PRFA01000003	+	0.14	0.589	core
ID=C4B63_275g15;description=conserved hypothetical protein	PRFA01000275	+	-0.113	0.038	core
ID=C4B63_23g98;description=conserved hypothetical protein	PRFA01000023	+	1.1	1.074	core
ID=C4B63_13g249;description=conserved hypothetical protein	PRFA01000013	-	0.997	1.018	core
ID=C4B63_165g35;description=conserved hypothetical protein	PRFA01000165	-	-0.139	0.032	core
ID=C4B63_43g235;description=conserved hypothetical protein	PRFA01000043	-	-0.126	0	core
ID=C4B63_78g31;description=conserved hypothetical protein	PRFA01000078	+	0.92	0.951	core
ID=C4B63_14g214;description=conserved hypothetical protein	PRFA01000014	+	1.109	1.064	core
ID=C4B63_10g434;description=conserved hypothetical protein	PRFA01000010	-	0.832	0.861	core
ID=C4B63_44g134;description=conserved hypothetical protein	PRFA01000044	-	0.821	0.973	core
ID=C4B63_38g173;description=conserved hypothetical protein	PRFA01000038	+	1.145	1.091	core
ID=C4B63_25g293;description=conserved hypothetical protein	PRFA01000025	-	0.599	0.681	core
ID=C4B63_6g595;description=conserved hypothetical protein	PRFA01000006	-	1.181	1.15	core
ID=C4B63_7g351;description=conserved hypothetical protein	PRFA01000007	-	1.179	1.213	core
ID=C4B63_17g242;description=conserved hypothetical protein	PRFA01000017	-	-0.074	0.232	core
ID=C4B63_27g159;description=conserved hypothetical protein	PRFA01000027	-	1.211	1.441	core
ID=C4B63_63g26;description=conserved hypothetical protein	PRFA01000063	+	1.1	1.062	core
ID=C4B63_235g20;description=conserved hypothetical protein	PRFA01000235	+	0.507	0.62	core
ID=C4B63_39g337;description=conserved hypothetical protein	PRFA01000039	-	0.872	1.011	core
ID=C4B63_61g145;description=conserved hypothetical protein	PRFA01000061	-	0.827	0.83	core
ID=C4B63_123g37;description=conserved hypothetical protein	PRFA01000123	+	-0.02	0.281	core
ID=C4B63_133g37;description=conserved hypothetical protein	PRFA01000133	-	0.932	0.968	core
ID=C4B63_21g92;description=conserved hypothetical protein	PRFA01000021	+	1.156	1.053	core
ID=C4B63_110g34;description=conserved hypothetical protein	PRFA01000110	+	-0.042	0.033	core
ID=C4B63_16g584c;description=conserved hypothetical protein	PRFA01000016	+	0.951	0.913	core
ID=C4B63_8g206;description=conserved hypothetical protein	PRFA01000008	+	0.944	1.003	core
ID=C4B63_4g446;description=conserved hypothetical protein	PRFA01000004	-	-0.062	0.016	core
ID=C4B63_8g488;description=conserved hypothetical protein	PRFA01000008	-	1.142	1.114	core
ID=C4B63_44g167;description=conserved hypothetical protein	PRFA01000044	-	-0.228	0.361	core
ID=C4B63_9g312;description=conserved hypothetical protein	PRFA01000009	-	1.119	1.012	core
ID=C4B63_243g7;description=conserved hypothetical protein	PRFA01000243	+	0.101	0.28	core
ID=C4B63_14g108;description=conserved hypothetical protein	PRFA01000014	+	1.2	1.212	core
ID=C4B63_147g38;description=conserved hypothetical protein	PRFA01000147	-	-0.059	0.144	core
ID=C4B63_87g9;description=conserved hypothetical protein	PRFA01000087	+	1.154	1.169	core
ID=C4B63_49g189;description=conserved hypothetical protein	PRFA01000049	-	0.842	0.913	core
ID=C4B63_369g2;description=conserved hypothetical protein%2Cleucine-rich repeat protein (LRRP)	PRFA01000369	+	-0.049	0.157	core
ID=C4B63_13g215;description=conserved hypothetical protein	PRFA01000013	-	0.994	1.024	core
ID=C4B63_1g38;description=conserved hypothetical protein	PRFA01000001	+	0.146	0.377	core
ID=C4B63_63g56;description=conserved hypothetical protein	PRFA01000063	+	1.152	1.091	core
ID=C4B63_143g31;description=conserved hypothetical protein	PRFA01000143	+	0.02	0.127	core
ID=C4B63_134g41;description=conserved hypothetical protein	PRFA01000134	-	-0.058	0	core
ID=C4B63_2g388;description=conserved hypothetical protein	PRFA01000002	+	0.827	0.806	core
ID=C4B63_52g175;description=conserved hypothetical protein	PRFA01000052	-	1.014	1.052	core
ID=C4B63_14g86;description=conserved hypothetical protein	PRFA01000014	+	1.183	1.155	core
ID=C4B63_20g338;description=conserved hypothetical protein	PRFA01000020	-	-0.29	0.258	core
ID=C4B63_205g35;description=conserved hypothetical protein	PRFA01000205	-	0.029	0.192	core
ID=C4B63_42g174;description=conserved hypothetical protein	PRFA01000042	-	1.201	1.103	core
ID=C4B63_11g32;description=conserved hypothetical protein	PRFA01000011	+	1.051	1.04	core
ID=C4B63_30g142;description=conserved hypothetical protein	PRFA01000030	-	0.816	0.813	core
ID=C4B63_57g77;description=conserved hypothetical protein	PRFA01000057	-	0.905	0.883	core
ID=C4B63_4g499;description=conserved hypothetical protein	PRFA01000004	-	0.895	0.879	core
ID=C4B63_46g34;description=conserved hypothetical protein	PRFA01000046	+	1.252	1.227	core
ID=C4B63_35g1;description=conserved hypothetical protein	PRFA01000035	+	-0.023	0	core
ID=C4B63_2g770;description=conserved hypothetical protein	PRFA01000002	-	0.826	0.91	core
ID=C4B63_116g27;description=conserved hypothetical protein	PRFA01000116	+	0.008	0.394	core
ID=C4B63_15g373;description=conserved hypothetical protein	PRFA01000015	-	0.123	0.545	core
ID=C4B63_50g6;description=conserved hypothetical protein	PRFA01000050	+	0.193	0.32	core
ID=C4B63_72g89;description=conserved hypothetical protein	PRFA01000072	-	1.002	1.02	core
ID=C4B63_48g136;description=conserved hypothetical protein	PRFA01000048	-	1.227	1.274	core
ID=C4B63_286g20;description=conserved hypothetical protein	PRFA01000286	-	0.172	0.316	core
ID=C4B63_78g18;description=conserved hypothetical protein	PRFA01000078	+	0.196	0.295	core
ID=C4B63_20g308;description=conserved hypothetical protein	PRFA01000020	-	0.727	0.8	core
ID=C4B63_14g213;description=conserved hypothetical protein	PRFA01000014	+	1.044	0.999	core
ID=C4B63_9g264;description=conserved hypothetical protein	PRFA01000009	-	0.973	0.993	core
ID=C4B63_9g521;description=conserved hypothetical protein	PRFA01000009	-	0.369	0.576	core
ID=C4B63_9g248;description=conserved hypothetical protein	PRFA01000009	-	0.924	0.885	core
ID=C4B63_6g582;description=conserved hypothetical protein	PRFA01000006	-	1.206	1.426	core
ID=C4B63_23g140;description=conserved hypothetical protein	PRFA01000023	+	0.223	0.382	core
ID=C4B63_28g213;description=conserved hypothetical protein	PRFA01000028	+		0	core
ID=C4B63_13g300;description=conserved hypothetical protein	PRFA01000013	-	0.034	0.359	core
ID=C4B63_216g16;description=conserved hypothetical protein	PRFA01000216	-	0.132	0.146	core
ID=C4B63_21g109;description=conserved hypothetical protein	PRFA01000021	+	-0.126	0.176	core
ID=C4B63_80g32;description=conserved hypothetical protein	PRFA01000080	+	0.948	1.081	core
ID=C4B63_26g1224c;description=conserved hypothetical protein	PRFA01000026	-	1.209	1.199	core
ID=C4B63_13g120;description=conserved hypothetical protein	PRFA01000013	+	1.024	1.005	core
ID=C4B63_2g804;description=conserved hypothetical protein	PRFA01000002	-	0.893	0.917	core
ID=C4B63_24g168;description=conserved hypothetical protein	PRFA01000024	-	-0.055	0.064	core
ID=C4B63_325g5;description=conserved hypothetical protein	PRFA01000325	+	-0.285	0.192	core
ID=C4B63_78g35;description=conserved hypothetical protein	PRFA01000078	+	1.196	1.179	core
ID=C4B63_8g195;description=conserved hypothetical protein	PRFA01000008	+	1.225	1.16	core
ID=C4B63_317g1;description=conserved hypothetical protein	PRFA01000317	+	-0.001	0	core
ID=C4B63_86g57;description=conserved hypothetical protein	PRFA01000086	+	-0.03	0.167	core
ID=C4B63_45g1143c;description=conserved hypothetical protein	PRFA01000045	-	1.006	1.022	core
ID=C4B63_8g37;description=conserved hypothetical protein	PRFA01000008	+	1.144	1.131	core
ID=C4B63_99g101;description=conserved hypothetical protein	PRFA01000099	-	-0.16	0.252	core
ID=C4B63_235g8;description=conserved hypothetical protein	PRFA01000235	+	-0.066	0.232	core
ID=C4B63_19g200;description=conserved hypothetical protein	PRFA01000019	-	1.108	1.076	core
ID=C4B63_95g29;description=conserved hypothetical protein	PRFA01000095	+	0.983	0.885	core
ID=C4B63_27g5;description=conserved hypothetical protein	PRFA01000027	+	-0.028	0	core
ID=C4B63_17g266;description=conserved hypothetical protein	PRFA01000017	-	1.167	1.071	core
ID=C4B63_149g16;description=conserved hypothetical protein	PRFA01000149	+	-0.097	0.135	core
ID=C4B63_206g23;description=conserved hypothetical protein	PRFA01000206	-	-0.004	0.085	core
ID=C4B63_113g40;description=conserved hypothetical protein	PRFA01000113	-	1.043	1.044	core
ID=C4B63_2g531;description=conserved hypothetical protein	PRFA01000002	-	1.166	1.163	core
ID=C4B63_79g97;description=conserved hypothetical protein	PRFA01000079	-	-0.174	0.184	core
ID=C4B63_249g25;description=conserved hypothetical protein	PRFA01000249	-	-0.018	0	core
ID=C4B63_114g35;description=conserved hypothetical protein	PRFA01000114	+	0.016	0.24	core
ID=C4B63_32g200;description=conserved hypothetical protein	PRFA01000032	-	0.002	0.215	core
ID=C4B63_7g323;description=conserved hypothetical protein	PRFA01000007	-	0.267	0.516	core
ID=C4B63_79g34;description=conserved hypothetical protein	PRFA01000079	+	0.801	0.908	core
ID=C4B63_82g106;description=conserved hypothetical protein	PRFA01000082	-	-0.222	0	core
ID=C4B63_19g19;description=conserved hypothetical protein	PRFA01000019	+	0.052	0.223	core
ID=C4B63_45g172;description=conserved hypothetical protein	PRFA01000045	-	1.157	1.307	core
ID=C4B63_7g338;description=conserved hypothetical protein	PRFA01000007	-	0.386	0.569	core
ID=C4B63_93g68;description=conserved hypothetical protein	PRFA01000093	-	1.18	1.171	core
ID=C4B63_4g585;description=conserved hypothetical protein	PRFA01000004	-		0	core
ID=C4B63_19g57;description=conserved hypothetical protein	PRFA01000019	+	0.308	0.629	core
ID=C4B63_18g69;description=conserved hypothetical protein	PRFA01000018	+	1.076	1.074	core
ID=C4B63_164g42;description=conserved hypothetical protein	PRFA01000164	-	-0.049	0	core
ID=C4B63_13g312;description=conserved hypothetical protein	PRFA01000013	-	0.982	0.938	core
ID=C4B63_17g181;description=conserved hypothetical protein	PRFA01000017	-	1.203	1.177	core
ID=C4B63_16g264;description=conserved hypothetical protein	PRFA01000016	-	0.416	0.412	core
ID=C4B63_24g216;description=conserved hypothetical protein	PRFA01000024	-	0.779	0.871	core
ID=C4B63_54g61;description=conserved hypothetical protein	PRFA01000054	+	1.113	1.102	core
ID=C4B63_113g54;description=conserved hypothetical protein	PRFA01000113	-	1.018	0.975	core
ID=C4B63_38g89;description=conserved hypothetical protein	PRFA01000038	+	0.855	0.963	core
ID=C4B63_2g298;description=conserved hypothetical protein	PRFA01000002	+	1.103	1.046	core
ID=C4B63_68g69;description=conserved hypothetical protein	PRFA01000068	-	0.078	0.256	core
ID=C4B63_119g36;description=conserved hypothetical protein	PRFA01000119	+	-0.165	0.309	core
ID=C4B63_4g99;description=conserved hypothetical protein	PRFA01000004	+	0.899	0.952	core
ID=C4B63_71g9;description=conserved hypothetical protein	PRFA01000071	+	-0.182	0.229	core
ID=C4B63_45g77;description=conserved hypothetical protein	PRFA01000045	+	0.855	0.868	core
ID=C4B63_4g282;description=conserved hypothetical protein	PRFA01000004	+	0.549	0.551	core
ID=C4B63_469g6;description=conserved hypothetical protein	PRFA01000469	+	0.127	0.277	core
ID=C4B63_238g16;description=conserved hypothetical protein	PRFA01000238	-	-0.051	0.08	core
ID=C4B63_171g10c;description=conserved hypothetical protein	PRFA01000171	+	-0.221	0.141	core
ID=C4B63_24g257;description=conserved hypothetical protein	PRFA01000024	-	-0.148	0.006	core
ID=C4B63_31g100;description=conserved hypothetical protein	PRFA01000031	+	1.042	1.041	core
ID=C4B63_37g139;description=conserved hypothetical protein	PRFA01000037	+	-0.005	0.406	core
ID=C4B63_42g255;description=conserved hypothetical protein	PRFA01000042	-	0.739	0.806	core
ID=C4B63_14g160;description=conserved hypothetical protein	PRFA01000014	+	1.041	1.014	core
ID=C4B63_2g236;description=conserved hypothetical protein	PRFA01000002	+	1.154	1.048	core
ID=C4B63_11g6;description=conserved hypothetical protein	PRFA01000011	+	1.357	1.534	core
ID=C4B63_20g717c;description=conserved hypothetical protein	PRFA01000020	+	1.33	1.115	core
ID=C4B63_230g15;description=conserved hypothetical protein	PRFA01000230	+	-0.038	0.116	core
ID=C4B63_72g81;description=conserved hypothetical protein	PRFA01000072	-	1.231	1.219	core
ID=C4B63_16g192;description=conserved hypothetical protein	PRFA01000016	+	0.236	0.494	core
ID=C4B63_9g411;description=conserved hypothetical protein	PRFA01000009	-	0.709	0.79	core
ID=C4B63_20g545c;description=conserved hypothetical protein	PRFA01000020	+	1.144	1.092	core
ID=C4B63_196g25;description=conserved hypothetical protein	PRFA01000196	-	-0.026	0	core
ID=C4B63_28g126;description=conserved hypothetical protein	PRFA01000028	+	0.734	0.837	core
ID=C4B63_4g126;description=conserved hypothetical protein	PRFA01000004	+	1.166	1.132	core
ID=C4B63_61g119;description=conserved hypothetical protein	PRFA01000061	-	0.858	0.937	core
ID=C4B63_4g338;description=conserved hypothetical protein	PRFA01000004	-	1.102	1.047	core
ID=C4B63_54g168;description=conserved hypothetical protein	PRFA01000054	-	1.249	1.382	core
ID=C4B63_44g117;description=conserved hypothetical protein	PRFA01000044	-	0.861	0.959	core
ID=C4B63_4g449;description=conserved hypothetical protein	PRFA01000004	-	-0.103	0.002	core
ID=C4B63_2g403;description=conserved hypothetical protein	PRFA01000002	+	1.064	1.025	core
ID=C4B63_56g85;description=conserved hypothetical protein	PRFA01000056	+	0.884	0.967	core
ID=C4B63_72g93;description=conserved hypothetical protein	PRFA01000072	-	0.96	1.019	core
ID=C4B63_233g6;description=conserved hypothetical protein	PRFA01000233	+	0.169	0.537	core
ID=C4B63_157g164c;description=conserved hypothetical protein	PRFA01000157	-		0	core
ID=C4B63_31g102;description=conserved hypothetical protein	PRFA01000031	+	1.124	1.095	core
ID=C4B63_262g31;description=conserved hypothetical protein	PRFA01000262	-	-0.332	0.138	core
ID=C4B63_38g146;description=conserved hypothetical protein	PRFA01000038	+	0.002	0.122	core
ID=C4B63_53g211;description=conserved hypothetical protein	PRFA01000053	-	0.099	0.408	core
ID=C4B63_149g37;description=conserved hypothetical protein	PRFA01000149	+		0	core
ID=C4B63_6g590;description=conserved hypothetical protein	PRFA01000006	-	0.996	1.002	core
ID=C4B63_137g2;description=conserved hypothetical protein	PRFA01000137	+	0.015	0.13	core
ID=C4B63_34g1585c;description=conserved hypothetical protein	PRFA01000034	-	-0.141	0.072	core
ID=C4B63_339g81c;description=conserved hypothetical protein	PRFA01000339	-	0.544	0.777	core
ID=C4B63_9g440;description=conserved hypothetical protein	PRFA01000009	-	1.017	1.085	core
ID=C4B63_129g45;description=conserved hypothetical protein	PRFA01000129	-	-0.165	0.094	core
ID=C4B63_30g172;description=conserved hypothetical protein	PRFA01000030	-	-0.033	0.192	core
ID=C4B63_4g526;description=conserved hypothetical protein	PRFA01000004	-	0.918	0.924	core
ID=C4B63_8g56;description=conserved hypothetical protein	PRFA01000008	+	1.049	1.027	core
ID=C4B63_278g3;description=conserved hypothetical protein	PRFA01000278	+	-0.038	0.067	core
ID=C4B63_101g37;description=conserved hypothetical protein	PRFA01000101	+	0.001	0.189	core
ID=C4B63_24g217;description=conserved hypothetical protein	PRFA01000024	-	0.8	0.863	core
ID=C4B63_6g523;description=conserved hypothetical protein	PRFA01000006	-	0.965	0.949	core
ID=C4B63_31g103;description=conserved hypothetical protein	PRFA01000031	+	1.077	0.981	core
ID=C4B63_72g90;description=conserved hypothetical protein	PRFA01000072	-	1.015	1.038	core
ID=C4B63_10g491;description=conserved hypothetical protein	PRFA01000010	-	0.866	0.914	core
ID=C4B63_8g532;description=conserved hypothetical protein	PRFA01000008	-	1.006	1.016	core
ID=C4B63_35g109;description=conserved hypothetical protein	PRFA01000035	+	0.862	0.909	core
ID=C4B63_7g249;description=conserved hypothetical protein	PRFA01000007	-	1.287	1.183	core
ID=C4B63_80g42;description=conserved hypothetical protein	PRFA01000080	+	1.092	1.13	core
ID=C4B63_247g13;description=conserved hypothetical protein	PRFA01000247	-	-0.119	0.36	core
ID=C4B63_171g21;description=conserved hypothetical protein	PRFA01000171	+	-0.071	0.116	core
ID=C4B63_9g460;description=conserved hypothetical protein	PRFA01000009	-	0.951	0.95	core
ID=C4B63_32g220;description=conserved hypothetical protein	PRFA01000032	-	0.913	0.931	core
ID=C4B63_21g86;description=conserved hypothetical protein	PRFA01000021	+	0.821	0.86	core
ID=C4B63_16g269;description=conserved hypothetical protein	PRFA01000016	-	-0.051	0.166	core
ID=C4B63_49g116;description=conserved hypothetical protein	PRFA01000049	-	1.011	0.985	core
ID=C4B63_8g544;description=conserved hypothetical protein	PRFA01000008	-	1.095	1.121	core
ID=C4B63_43g224;description=conserved hypothetical protein	PRFA01000043	-	-0.069	0.428	core
ID=C4B63_7g160;description=conserved hypothetical protein	PRFA01000007	+	-0.001	0	core
ID=C4B63_19g36;description=conserved hypothetical protein	PRFA01000019	+	1.18	1.134	core
ID=C4B63_20g354;description=conserved hypothetical protein	PRFA01000020	-	0.075	0.352	core
ID=C4B63_13g188;description=conserved hypothetical protein	PRFA01000013	-	1.322	1.422	core
ID=C4B63_12g329;description=conserved hypothetical protein	PRFA01000012	-	1.053	0.982	core
ID=C4B63_20g341;description=conserved hypothetical protein	PRFA01000020	-	-0.159	0	core
ID=C4B63_9g453;description=conserved hypothetical protein	PRFA01000009	-	0.87	0.991	core
ID=C4B63_84g17;description=conserved hypothetical protein	PRFA01000084	+	1.25	1.4	core
ID=C4B63_205g21;description=conserved hypothetical protein	PRFA01000205	-	0.086	0.322	core
ID=C4B63_40g30;description=conserved hypothetical protein	PRFA01000040	+	1.294	1.202	core
ID=C4B63_70g91;description=conserved hypothetical protein	PRFA01000070	-	1.014	1.018	core
ID=C4B63_27g240;description=conserved hypothetical protein	PRFA01000027	-	0.072	0.314	core
ID=C4B63_2g219;description=conserved hypothetical protein	PRFA01000002	+	1.197	1.168	core
ID=C4B63_54g177;description=conserved hypothetical protein	PRFA01000054	-	1.119	1.089	core
ID=C4B63_92g29;description=conserved hypothetical protein	PRFA01000092	+	-0.341	0.089	core
ID=C4B63_17g32;description=conserved hypothetical protein	PRFA01000017	+	1.343	1.351	core
ID=C4B63_78g19;description=conserved hypothetical protein	PRFA01000078	+	1.006	0.991	core
ID=C4B63_207g4;description=conserved hypothetical protein	PRFA01000207	+	-0.041	0	core
ID=C4B63_22g99;description=conserved hypothetical protein	PRFA01000022	+	0.883	0.959	core
ID=C4B63_122g11;description=conserved hypothetical protein	PRFA01000122	+	0.08	0.379	core
ID=C4B63_69g156;description=conserved hypothetical protein	PRFA01000069	-	0.993	0.987	core
ID=C4B63_17g79;description=conserved hypothetical protein	PRFA01000017	+	1.036	1.031	core
ID=C4B63_17g260;description=conserved hypothetical protein	PRFA01000017	-	1.064	0.94	core
ID=C4B63_7g130;description=conserved hypothetical protein	PRFA01000007	+	1.112	1.05	core
ID=C4B63_30g253;description=conserved hypothetical protein	PRFA01000030	-	-0.009	0.193	core
ID=C4B63_22g91;description=conserved hypothetical protein	PRFA01000022	+	0.806	0.9	core
ID=C4B63_189g32;description=conserved hypothetical protein	PRFA01000189	-	0.075	0.503	core
ID=C4B63_18g347;description=conserved hypothetical protein	PRFA01000018	-	1.14	1.043	core
ID=C4B63_7g402;description=conserved hypothetical protein	PRFA01000007	-	1.176	1.184	core
ID=C4B63_11g69;description=conserved hypothetical protein	PRFA01000011	+	1.098	1.05	core
ID=C4B63_23g1355c;description=conserved hypothetical protein	PRFA01000023	-	1.05	1.051	core
ID=C4B63_369g9;description=conserved hypothetical protein	PRFA01000369	+		0	core
ID=C4B63_43g167;description=conserved hypothetical protein	PRFA01000043	-	0.959	0.946	core
ID=C4B63_93g86;description=conserved hypothetical protein	PRFA01000093	-	0.919	0.92	core
ID=C4B63_25g245;description=conserved hypothetical protein	PRFA01000025	-	0.978	0.957	core
ID=C4B63_35g4;description=conserved hypothetical protein	PRFA01000035	+		0	core
ID=C4B63_225g34;description=conserved hypothetical protein	PRFA01000225	-	-0.301	0.07	core
ID=C4B63_16g329;description=conserved hypothetical protein	PRFA01000016	-	-0.025	0.227	core
ID=C4B63_212g21;description=conserved hypothetical protein	PRFA01000212	+	0.162	0.374	core
ID=C4B63_90g48;description=conserved hypothetical protein	PRFA01000090	+	1.184	1.133	core
ID=C4B63_2g63;description=conserved hypothetical protein	PRFA01000002	+	0.984	0.962	core
ID=C4B63_16g191;description=conserved hypothetical protein	PRFA01000016	+	-0.011	0.418	core
ID=C4B63_317g10;description=conserved hypothetical protein	PRFA01000317	+		0	core
ID=C4B63_51g207;description=conserved hypothetical protein	PRFA01000051	-	0.077	0.314	core
ID=C4B63_30g120;description=conserved hypothetical protein	PRFA01000030	-	-0.035	0.083	core
ID=C4B63_70g127;description=conserved hypothetical protein	PRFA01000070	-	0.72	0.83	core
ID=C4B63_18g295;description=conserved hypothetical protein	PRFA01000018	-	1.007	1.012	core
ID=C4B63_235g18;description=conserved hypothetical protein	PRFA01000235	+	-0.018	0.207	core
ID=C4B63_34g224;description=conserved hypothetical protein	PRFA01000034	-	0.67	0.814	core
ID=C4B63_9g309;description=conserved hypothetical protein	PRFA01000009	-	0.985	0.977	core
ID=C4B63_34g124;description=conserved hypothetical protein	PRFA01000034	+	-0.066	0.108	core
ID=C4B63_47g39;description=conserved hypothetical protein	PRFA01000047	+	1.228	1.156	core
ID=C4B63_6g522;description=conserved hypothetical protein	PRFA01000006	-	0.929	0.957	core
ID=C4B63_5g159;description=conserved hypothetical protein	PRFA01000005	+	0.207	0.496	core
ID=C4B63_83g70;description=conserved hypothetical protein	PRFA01000083	-	0.977	0.995	core
ID=C4B63_102g51;description=conserved hypothetical protein	PRFA01000102	-	0.977	1.011	core
ID=C4B63_16g9;description=conserved hypothetical protein	PRFA01000016	+	-0.076	0.273	core
ID=C4B63_17g331;description=conserved hypothetical protein	PRFA01000017	-	-0.297	0.126	core
ID=C4B63_57g110;description=conserved hypothetical protein	PRFA01000057	-	0.872	0.942	core
ID=C4B63_10g424;description=conserved hypothetical protein	PRFA01000010	-		0	core
ID=C4B63_120g72;description=conserved hypothetical protein	PRFA01000120	-	0.193	0.333	core
ID=C4B63_2g370;description=conserved hypothetical protein	PRFA01000002	+	1.007	0.963	core
ID=C4B63_13g265;description=conserved hypothetical protein	PRFA01000013	-	0.858	0.89	core
ID=C4B63_2g334;description=conserved hypothetical protein	PRFA01000002	+	1.134	1.128	core
ID=C4B63_292g37;description=conserved hypothetical protein	PRFA01000292	-		0	core
ID=C4B63_10g473;description=conserved hypothetical protein	PRFA01000010	-	0.734	0.85	core
ID=C4B63_6g423;description=conserved hypothetical protein	PRFA01000006	-	0.938	1.042	core
ID=C4B63_30g251;description=conserved hypothetical protein	PRFA01000030	-	0.642	0.732	core
ID=C4B63_25g133;description=conserved hypothetical protein	PRFA01000025	+	-0.044	0	core
ID=C4B63_2g569;description=conserved hypothetical protein	PRFA01000002	-	1.243	1.188	core
ID=C4B63_84g19;description=conserved hypothetical protein	PRFA01000084	+	1.364	1.407	core
ID=C4B63_45g82;description=conserved hypothetical protein	PRFA01000045	+	1.021	0.993	core
ID=C4B63_4g459;description=conserved hypothetical protein	PRFA01000004	-	1.093	1.033	core
ID=C4B63_4g1393c;description=conserved hypothetical protein	PRFA01000004	+	1.19	1.159	core
ID=C4B63_22g316;description=conserved hypothetical protein	PRFA01000022	-	1.058	1.056	core
ID=C4B63_175g12;description=conserved hypothetical protein	PRFA01000175	+	0.992	0.913	core
ID=C4B63_7g271;description=conserved hypothetical protein	PRFA01000007	-	1.177	1.187	core
ID=C4B63_59g168;description=conserved hypothetical protein	PRFA01000059	-	0.642	0.651	core
ID=C4B63_40g90;description=conserved hypothetical protein	PRFA01000040	+	1.061	1.016	core
ID=C4B63_204g25;description=conserved hypothetical protein	PRFA01000204	-	-0.021	0	core
ID=C4B63_12g255;description=conserved hypothetical protein	PRFA01000012	-	-0.005	0.28	core
ID=C4B63_35g117;description=conserved hypothetical protein	PRFA01000035	+	0.944	0.894	core
ID=C4B63_17g252;description=conserved hypothetical protein	PRFA01000017	-	1.048	1.048	core
ID=C4B63_23g216;description=conserved hypothetical protein	PRFA01000023	-	0.973	0.983	core
ID=C4B63_26g216;description=conserved hypothetical protein	PRFA01000026	-	1.143	1.16	core
ID=C4B63_29g369;description=conserved hypothetical protein	PRFA01000029	-	-0.338	0.2	core
ID=C4B63_19g87;description=conserved hypothetical protein	PRFA01000019	+	1.053	1.041	core
ID=C4B63_338g12;description=conserved hypothetical protein	PRFA01000338	+	0.004	0.002	core
ID=C4B63_42g78;description=conserved hypothetical protein	PRFA01000042	+	0.89	0.944	core
ID=C4B63_7g310;description=conserved hypothetical protein	PRFA01000007	-	1.047	1.01	core
ID=C4B63_89g48;description=conserved hypothetical protein	PRFA01000089	-	0.838	0.897	core
ID=C4B63_9g441;description=conserved hypothetical protein	PRFA01000009	-	0.993	0.972	core
ID=C4B63_144g22;description=conserved hypothetical protein	PRFA01000144	+	-0.161	0.027	core
ID=C4B63_78g40;description=conserved hypothetical protein	PRFA01000078	+	0.891	0.906	core
ID=C4B63_22g51;description=conserved hypothetical protein	PRFA01000022	+	0.957	0.985	core
ID=C4B63_322g9;description=conserved hypothetical protein	PRFA01000322	-	-0.012	0.036	core
ID=C4B63_39g326;description=conserved hypothetical protein	PRFA01000039	-	0.703	0.77	core
ID=C4B63_4g205;description=conserved hypothetical protein	PRFA01000004	+	1.128	1.088	core
ID=C4B63_18g266;description=conserved hypothetical protein	PRFA01000018	-	1.12	1.142	core
ID=C4B63_7g108;description=conserved hypothetical protein	PRFA01000007	+	1.031	1.097	core
ID=C4B63_21g79;description=conserved hypothetical protein	PRFA01000021	+	0.891	0.878	core
ID=C4B63_2g534;description=conserved hypothetical protein	PRFA01000002	-	1.006	0.966	core
ID=C4B63_6g274;description=conserved hypothetical protein	PRFA01000006	+	-0.043	0.21	core
ID=C4B63_2g749;description=conserved hypothetical protein	PRFA01000002	-	1.074	1.109	core
ID=C4B63_23g1;description=conserved hypothetical protein	PRFA01000023	+	-0.011	0	core
ID=C4B63_248g58c;description=conserved hypothetical protein	PRFA01000248	+	0.189	0.552	core
ID=C4B63_47g62;description=conserved hypothetical protein	PRFA01000047	+	1.161	1.047	core
ID=C4B63_2g106;description=conserved hypothetical protein	PRFA01000002	+	1.058	0.978	core
ID=C4B63_153g5;description=conserved hypothetical protein	PRFA01000153	+	-0.13	0.431	core
ID=C4B63_78g15;description=conserved hypothetical protein	PRFA01000078	+	0.11	0.423	core
ID=C4B63_50g177;description=conserved hypothetical protein	PRFA01000050	-	-0.421	0.02	core
ID=C4B63_48g19;description=conserved hypothetical protein	PRFA01000048	+	1.046	1.058	core
ID=C4B63_6g487;description=conserved hypothetical protein	PRFA01000006	-	1.136	1.089	core
ID=C4B63_132g70;description=conserved hypothetical protein	PRFA01000132	-	-0.051	0.023	core
ID=C4B63_48g158;description=conserved hypothetical protein	PRFA01000048	-	1.133	1.167	core
ID=C4B63_25g319;description=conserved hypothetical protein	PRFA01000025	-	0.96	1.025	core
ID=C4B63_16g20;description=conserved hypothetical protein	PRFA01000016	+	0.883	0.973	core
ID=C4B63_72g87;description=conserved hypothetical protein	PRFA01000072	-	0.972	1.066	core
ID=C4B63_78g43;description=conserved hypothetical protein	PRFA01000078	+	1.052	1.036	core
ID=C4B63_23g138;description=conserved hypothetical protein	PRFA01000023	+	-0.114	0.091	core
ID=C4B63_24g276;description=conserved hypothetical protein	PRFA01000024	-	1.01	0.953	core
ID=C4B63_12g322;description=conserved hypothetical protein	PRFA01000012	-	0.121	0.264	core
ID=C4B63_148g30;description=conserved hypothetical protein	PRFA01000148	+	0.083	0.181	core
ID=C4B63_2g745;description=conserved hypothetical protein	PRFA01000002	-	1.082	1.076	core
ID=C4B63_2g826;description=conserved hypothetical protein	PRFA01000002	-	0.953	0.952	core
ID=C4B63_44g206;description=conserved hypothetical protein	PRFA01000044	-	1.015	1.075	core
ID=C4B63_4g463;description=conserved hypothetical protein	PRFA01000004	-	0.993	0.929	core
ID=C4B63_20g48;description=conserved hypothetical protein	PRFA01000020	+	0.887	0.974	core
ID=C4B63_39g323;description=conserved hypothetical protein	PRFA01000039	-	0.717	0.812	core
ID=C4B63_9g339;description=conserved hypothetical protein	PRFA01000009	-	0.084	0.366	core
ID=C4B63_44g149;description=conserved hypothetical protein	PRFA01000044	-	0.883	0.985	core
ID=C4B63_10g1699c;description=conserved hypothetical protein	PRFA01000010	-	0.83	0.847	core
ID=C4B63_2g230;description=conserved hypothetical protein	PRFA01000002	+	1.133	1.08	core
ID=C4B63_9g332;description=conserved hypothetical protein	PRFA01000009	-	0.845	0.846	core
ID=C4B63_354g3;description=conserved hypothetical protein	PRFA01000354	+		0	core
ID=C4B63_5g206;description=conserved hypothetical protein	PRFA01000005	+	0.417	0.608	core
ID=C4B63_304g6;description=conserved hypothetical protein	PRFA01000304	+	0.044	0.214	core
ID=C4B63_16g80;description=conserved hypothetical protein	PRFA01000016	+	1.022	1.188	core
ID=C4B63_36g96;description=conserved hypothetical protein	PRFA01000036	+	0.596	0.775	core
ID=C4B63_9g209;description=conserved hypothetical protein	PRFA01000009	-	-0.149	0.077	core
ID=C4B63_6g105;description=conserved hypothetical protein%2Czinc finger protein	PRFA01000006	+	0.975	0.924	core
ID=C4B63_61g117;description=conserved hypothetical protein	PRFA01000061	-	0.044	0.266	core
ID=C4B63_2g205;description=conserved hypothetical protein	PRFA01000002	+	0.021	0.282	core
ID=C4B63_91g34;description=conserved hypothetical protein	PRFA01000091	+	-0.021	0.267	core
ID=C4B63_77g45;description=conserved hypothetical protein	PRFA01000077	+		0	core
ID=C4B63_95g30;description=conserved hypothetical protein	PRFA01000095	+	1.019	1.064	core
ID=C4B63_29g72;description=conserved hypothetical protein	PRFA01000029	+	-0.151	0.337	core
ID=C4B63_8g557;description=conserved hypothetical protein	PRFA01000008	-	1.069	1.071	core
ID=C4B63_16g46c;description=conserved hypothetical protein	PRFA01000016	+	-0.543	0.084	core
ID=C4B63_49g138;description=conserved hypothetical protein	PRFA01000049	-	0.576	0.559	core
ID=C4B63_11g174;description=conserved hypothetical protein	PRFA01000011	+	-0.166	0.021	core
ID=C4B63_28g32;description=conserved hypothetical protein	PRFA01000028	+	1.149	1.071	core
ID=C4B63_57g73;description=conserved hypothetical protein	PRFA01000057	-	-0.024	0.25	core
ID=C4B63_1g51;description=conserved hypothetical protein	PRFA01000001	+	1.156	1.084	core
ID=C4B63_12g151;description=conserved hypothetical protein	PRFA01000012	-	0.03	0.18	core
ID=C4B63_2g756;description=conserved hypothetical protein	PRFA01000002	-	1.017	1.017	core
ID=C4B63_23g148;description=conserved hypothetical protein	PRFA01000023	+	-0.072	0.09	core
ID=C4B63_24g268;description=conserved hypothetical protein	PRFA01000024	-	0.162	0.563	core
ID=C4B63_16g742c;description=conserved hypothetical protein	PRFA01000016	+	-0.055	0.162	core
ID=C4B63_33g268;description=conserved hypothetical protein	PRFA01000033	-	-0.095	0.359	core
ID=C4B63_14g76;description=conserved hypothetical protein%2Cleucine-rich repeat protein (LRRP)	PRFA01000014	+	1.031	1.022	core
ID=C4B63_16g322;description=conserved hypothetical protein	PRFA01000016	-	0.883	0.949	core
ID=C4B63_79g49;description=conserved hypothetical protein	PRFA01000079	+	-0.041	0.043	core
ID=C4B63_77g77;description=conserved hypothetical protein	PRFA01000077	+	-0.012	0.064	core
ID=C4B63_11g16;description=conserved hypothetical protein	PRFA01000011	+	1.226	1.192	core
ID=C4B63_23g111;description=conserved hypothetical protein	PRFA01000023	+	1.102	1.16	core
ID=C4B63_10g472;description=conserved hypothetical protein	PRFA01000010	-	1.078	1.068	core
ID=C4B63_26g303;description=conserved hypothetical protein	PRFA01000026	-	0.869	0.906	core
ID=C4B63_48g96;description=conserved hypothetical protein	PRFA01000048	-	1.149	1.116	core
ID=C4B63_18g21;description=conserved hypothetical protein	PRFA01000018	+	0.894	0.958	core
ID=C4B63_85g78;description=conserved hypothetical protein	PRFA01000085	-	0.853	0.87	core
ID=C4B63_2g416;description=conserved hypothetical protein	PRFA01000002	+	1.058	0.973	core
ID=C4B63_14g75;description=conserved hypothetical protein	PRFA01000014	+	1.207	1.117	core
ID=C4B63_4g262;description=conserved hypothetical protein	PRFA01000004	+	1.266	1.212	core
ID=C4B63_18g61;description=conserved hypothetical protein	PRFA01000018	+	1.06	1.089	core
ID=C4B63_80g18;description=conserved hypothetical protein	PRFA01000080	+	1.275	1.207	core
ID=C4B63_21g89;description=conserved hypothetical protein	PRFA01000021	+	0.963	1.01	core
ID=C4B63_8g517;description=conserved hypothetical protein	PRFA01000008	-	1.153	1.102	core
ID=C4B63_4g196;description=conserved hypothetical protein	PRFA01000004	+	1.06	1.07	core
ID=C4B63_8g489;description=conserved hypothetical protein	PRFA01000008	-	1.093	1.064	core
ID=C4B63_7g381;description=conserved hypothetical protein	PRFA01000007	-	0.991	1.058	core
ID=C4B63_59g120;description=conserved hypothetical protein	PRFA01000059	+	0.905	0.909	core
ID=C4B63_14g59;description=conserved hypothetical protein	PRFA01000014	+	1.297	1.223	core
ID=C4B63_23g84;description=conserved hypothetical protein	PRFA01000023	+	-0.021	0.194	core
ID=C4B63_138g38;description=conserved hypothetical protein	PRFA01000138	+	0	0.005	core
ID=C4B63_47g84;description=conserved hypothetical protein	PRFA01000047	+	0.939	0.911	core
ID=C4B63_392g20;description=conserved hypothetical protein	PRFA01000392	-	0.459	0.599	core
ID=C4B63_13g165;description=conserved hypothetical protein	PRFA01000013	+	1.084	1.092	core
ID=C4B63_44g236;description=conserved hypothetical protein	PRFA01000044	-	1.023	1.119	core
ID=C4B63_39g359;description=conserved hypothetical protein	PRFA01000039	-	0.832	0.846	core
ID=C4B63_73g18;description=conserved hypothetical protein	PRFA01000073	+	-0.081	0.052	core
ID=C4B63_57g74;description=conserved hypothetical protein	PRFA01000057	-	-0.132	0.311	core
ID=C4B63_20g17;description=conserved hypothetical protein	PRFA01000020	+	1.043	0.989	core
ID=C4B63_64g134;description=conserved hypothetical protein	PRFA01000064	-	0.512	0.598	core
ID=C4B63_4g105;description=conserved hypothetical protein	PRFA01000004	+	1.167	1.172	core
ID=C4B63_34g284;description=conserved hypothetical protein	PRFA01000034	-	0.995	0.979	core
ID=C4B63_309g11;description=conserved hypothetical protein	PRFA01000309	-	0.017	0.414	core
ID=C4B63_17g88;description=conserved hypothetical protein	PRFA01000017	+	1.136	1.113	core
ID=C4B63_18g66;description=conserved hypothetical protein	PRFA01000018	+	0.997	0.951	core
ID=C4B63_49g119;description=conserved hypothetical protein	PRFA01000049	-	0.916	0.948	core
ID=C4B63_41g136;description=conserved hypothetical protein	PRFA01000041	-	0.251	0.558	core
ID=C4B63_90g45;description=conserved hypothetical protein	PRFA01000090	+	0.131	0.389	core
ID=C4B63_25g203;description=conserved hypothetical protein	PRFA01000025	-	0.969	0.84	core
ID=C4B63_28g42;description=conserved hypothetical protein	PRFA01000028	+	1.066	1.083	core
ID=C4B63_18g253;description=conserved hypothetical protein	PRFA01000018	-	-0.357	0.163	core
ID=C4B63_14g166;description=conserved hypothetical protein	PRFA01000014	+	1.161	1.112	core
ID=C4B63_218g22;description=conserved hypothetical protein	PRFA01000218	-	-0.221	0.304	core
ID=C4B63_1g45;description=conserved hypothetical protein	PRFA01000001	+	1.162	1.04	core
ID=C4B63_61g142;description=conserved hypothetical protein	PRFA01000061	-	1.031	1.015	core
ID=C4B63_21g142c;description=conserved hypothetical protein	PRFA01000021	+	1.139	1.118	core
ID=C4B63_12g306;description=conserved hypothetical protein	PRFA01000012	-	0.948	0.937	core
ID=C4B63_102g376c;description=conserved hypothetical protein	PRFA01000102	-	0.103	0.559	core
ID=C4B63_40g103;description=conserved hypothetical protein	PRFA01000040	+	0.926	0.857	core
ID=C4B63_35g377;description=conserved hypothetical protein	PRFA01000035	-	0.956	0.968	core
ID=C4B63_43g172;description=conserved hypothetical protein	PRFA01000043	-	1.109	1.158	core
ID=C4B63_1g478;description=conserved hypothetical protein	PRFA01000001	+	0.361	0.684	core
ID=C4B63_26g288;description=conserved hypothetical protein	PRFA01000026	-	-0.244	0	core
ID=C4B63_64g75;description=conserved hypothetical protein	PRFA01000064	+	0.189	0.452	core
ID=C4B63_7g258;description=conserved hypothetical protein	PRFA01000007	-	1.019	1.006	core
ID=C4B63_32g267;description=conserved hypothetical protein	PRFA01000032	-	0.854	0.958	core
ID=C4B63_18g235;description=conserved hypothetical protein	PRFA01000018	-	1.08	1.062	core
ID=C4B63_63g44;description=conserved hypothetical protein	PRFA01000063	+	1.117	1.053	core
ID=C4B63_21g96;description=conserved hypothetical protein	PRFA01000021	+	0.897	0.901	core
ID=C4B63_44g243;description=conserved hypothetical protein	PRFA01000044	-	0.688	1.142	core
ID=C4B63_258g28;description=conserved hypothetical protein	PRFA01000258	-	-0.004	0	core
ID=C4B63_30g165;description=conserved hypothetical protein	PRFA01000030	-	0.081	0.265	core
ID=C4B63_55g69;description=conserved hypothetical protein	PRFA01000055	+	0.945	0.966	core
ID=C4B63_19g274;description=conserved hypothetical protein	PRFA01000019	-	1.036	1.043	core
ID=C4B63_271g10;description=conserved hypothetical protein	PRFA01000271	-	0.043	0.13	core
ID=C4B63_41g270;description=conserved hypothetical protein	PRFA01000041	-	-0.015	0.385	core
ID=C4B63_38g156;description=conserved hypothetical protein	PRFA01000038	+	1.035	1.061	core
ID=C4B63_19g107;description=conserved hypothetical protein	PRFA01000019	+	1.187	1.215	core
ID=C4B63_44g114;description=conserved hypothetical protein	PRFA01000044	-	0.936	1.025	core
ID=C4B63_13g158;description=conserved hypothetical protein	PRFA01000013	+	1.195	1.205	core
ID=C4B63_52g66;description=conserved hypothetical protein	PRFA01000052	+	0.993	1.025	core
ID=C4B63_251g19;description=conserved hypothetical protein	PRFA01000251	+	0.113	0.297	core
ID=C4B63_7g408;description=conserved hypothetical protein	PRFA01000007	-	1.357	1.199	core
ID=C4B63_41g139;description=conserved hypothetical protein	PRFA01000041	-	0.081	0.368	core
ID=C4B63_28g156;description=conserved hypothetical protein	PRFA01000028	+	0.884	0.838	core
ID=C4B63_78g41;description=conserved hypothetical protein	PRFA01000078	+	0.973	0.93	core
ID=C4B63_44g224;description=conserved hypothetical protein	PRFA01000044	-	1.116	1.205	core
ID=C4B63_2g377;description=conserved hypothetical protein	PRFA01000002	+	1.123	1.12	core
ID=C4B63_4g93;description=conserved hypothetical protein	PRFA01000004	+	1.194	1.131	core
ID=C4B63_7g163;description=conserved hypothetical protein	PRFA01000007	+		0	core
ID=C4B63_23g89;description=conserved hypothetical protein	PRFA01000023	+	-0.003	0.016	core
ID=C4B63_66g63;description=conserved hypothetical protein	PRFA01000066	+	0.197	0.489	core
ID=C4B63_392g19;description=conserved hypothetical protein	PRFA01000392	-	0.825	0.925	core
ID=C4B63_61g67;description=conserved hypothetical protein	PRFA01000061	-	0.035	0.226	core
ID=C4B63_328g15;description=conserved hypothetical protein	PRFA01000328	+	-0.129	0.054	core
ID=C4B63_9g41;description=conserved hypothetical protein	PRFA01000009	+	0.506	0.798	core
ID=C4B63_48g115;description=conserved hypothetical protein	PRFA01000048	-	1.129	1.09	core
ID=C4B63_26g271;description=conserved hypothetical protein	PRFA01000026	-	0.911	1.031	core
ID=C4B63_2g351;description=conserved hypothetical protein	PRFA01000002	+	1.091	1.07	core
ID=C4B63_192g14;description=conserved hypothetical protein	PRFA01000192	-	0.251	0.427	core
ID=C4B63_9g217;description=conserved hypothetical protein	PRFA01000009	-	-0.43	0.042	core
ID=C4B63_21g37;description=conserved hypothetical protein	PRFA01000021	+	1.017	1.013	core
ID=C4B63_293g9;description=conserved hypothetical protein	PRFA01000293	+	0.003	0.002	core
ID=C4B63_32g21;description=conserved hypothetical protein	PRFA01000032	+	0.69	0.669	core
ID=C4B63_20g304;description=conserved hypothetical protein	PRFA01000020	-	1.031	0.898	core
ID=C4B63_21g31;description=conserved hypothetical protein	PRFA01000021	+	1.005	1.037	core
ID=C4B63_301g2;description=conserved hypothetical protein	PRFA01000301	+		0	core
ID=C4B63_21g80;description=conserved hypothetical protein	PRFA01000021	+	0.92	0.949	core
ID=C4B63_41g78;description=conserved hypothetical protein	PRFA01000041	+	0.739	0.784	core
ID=C4B63_103g17;description=conserved hypothetical protein	PRFA01000103	+	-0.101	0.305	core
ID=C4B63_26g235;description=conserved hypothetical protein	PRFA01000026	-	1.153	1.146	core
ID=C4B63_8g60;description=conserved hypothetical protein	PRFA01000008	+	0.921	0.943	core
ID=C4B63_51g176;description=conserved hypothetical protein	PRFA01000051	-	0.845	0.838	core
ID=C4B63_51g844c;description=conserved hypothetical protein	PRFA01000051	-	0.828	1.069	core
ID=C4B63_163g20;description=conserved hypothetical protein	PRFA01000163	-	-0.051	0.223	core
ID=C4B63_44g181;description=conserved hypothetical protein	PRFA01000044	-	0.895	1.029	core
ID=C4B63_31g55;description=conserved hypothetical protein	PRFA01000031	+	1.091	1.055	core
ID=C4B63_150g43;description=conserved hypothetical protein	PRFA01000150	-	-0.028	0.151	core
ID=C4B63_184g20;description=conserved hypothetical protein	PRFA01000184	+	0.011	0.234	core
ID=C4B63_4g237;description=conserved hypothetical protein	PRFA01000004	+	1.021	1.051	core
ID=C4B63_60g122;description=conserved hypothetical protein	PRFA01000060	-	-0.06	0	core
ID=C4B63_64g117;description=conserved hypothetical protein	PRFA01000064	+	0.074	0.247	core
ID=C4B63_13g338;description=conserved hypothetical protein	PRFA01000013	-	0.951	0.909	core
ID=C4B63_82g80;description=conserved hypothetical protein	PRFA01000082	-	-0.068	0.073	core
ID=C4B63_41g80;description=conserved hypothetical protein	PRFA01000041	+	0.919	0.873	core
ID=C4B63_12g1347c;description=conserved hypothetical protein	PRFA01000012	-	1.168	1.146	core
ID=C4B63_24g320;description=conserved hypothetical protein	PRFA01000024	-	1.233	1.129	core
ID=C4B63_7g151;description=conserved hypothetical protein	PRFA01000007	+	1.095	1.071	core
ID=C4B63_41g131;description=conserved hypothetical protein	PRFA01000041	-	-0.066	0.188	core
ID=C4B63_194g22;description=conserved hypothetical protein	PRFA01000194	-	1.132	1.052	core
ID=C4B63_83g94;description=conserved hypothetical protein	PRFA01000083	-	-0.009	-0.001	core
ID=C4B63_167g35;description=conserved hypothetical protein	PRFA01000167	-	0.455	0.761	core
ID=C4B63_118g62;description=conserved hypothetical protein	PRFA01000118	-	-0.002	0.016	core
ID=C4B63_55g322c;description=conserved hypothetical protein	PRFA01000055	+	0.989	0.895	core
ID=C4B63_75g96;description=conserved hypothetical protein	PRFA01000075	-	0.631	0.714	core
ID=C4B63_330g11;description=conserved hypothetical protein	PRFA01000330	+	0.021	0.176	core
ID=C4B63_157g168c;description=conserved hypothetical protein	PRFA01000157	-	-0.028	0	core
ID=C4B63_93g283c;description=conserved hypothetical protein	PRFA01000093	-	1.368	1.24	core
ID=C4B63_196g30;description=conserved hypothetical protein	PRFA01000196	-	0.08	0.265	core
ID=C4B63_19g246;description=conserved hypothetical protein	PRFA01000019	-	1.321	1.173	core
ID=C4B63_18g322;description=conserved hypothetical protein	PRFA01000018	-	0.048	0.129	core
ID=C4B63_282g10;description=conserved hypothetical protein	PRFA01000282	-		0	core
ID=C4B63_58g651c;description=conserved hypothetical protein	PRFA01000058	-	1.207	1.288	core
ID=C4B63_10g503;description=conserved hypothetical protein	PRFA01000010	-	0.842	0.902	core
ID=C4B63_7g295;description=conserved hypothetical protein	PRFA01000007	-	1.177	1.155	core
ID=C4B63_14g104;description=conserved hypothetical protein	PRFA01000014	+	1.155	1.075	core
ID=C4B63_2g79;description=conserved hypothetical protein	PRFA01000002	+	0.97	1.022	core
ID=C4B63_77g78;description=conserved hypothetical protein	PRFA01000077	+	-0.047	0.058	core
ID=C4B63_434g18;description=conserved hypothetical protein	PRFA01000434	-		0	core
ID=C4B63_19g14;description=conserved hypothetical protein	PRFA01000019	+	0.003	0.017	core
ID=C4B63_9g382;description=conserved hypothetical protein	PRFA01000009	-	1.092	1.092	core
ID=C4B63_80g43;description=conserved hypothetical protein	PRFA01000080	+	0.977	1.072	core
ID=C4B63_11g5;description=conserved hypothetical protein	PRFA01000011	+	1.107	1.282	core
ID=C4B63_340g6;description=conserved hypothetical protein	PRFA01000340	+	-0.033	0.099	core
ID=C4B63_359g17;description=conserved hypothetical protein	PRFA01000359	-	-0.005	0	core
ID=C4B63_42g46;description=conserved hypothetical protein	PRFA01000042	+	0.766	0.806	core
ID=C4B63_20g1417c;description=conserved hypothetical protein	PRFA01000020	-	0.03	0.46	core
ID=C4B63_11g23;description=conserved hypothetical protein	PRFA01000011	+	1.198	1.117	core
ID=C4B63_2g180;description=conserved hypothetical protein	PRFA01000002	+	1.121	1.188	core
ID=C4B63_48g139;description=conserved hypothetical protein	PRFA01000048	-	0.998	1.027	core
ID=C4B63_40g86;description=conserved hypothetical protein	PRFA01000040	+	1.285	1.185	core
ID=C4B63_85g67;description=conserved hypothetical protein	PRFA01000085	-	0.868	0.957	core
ID=C4B63_261g1;description=conserved hypothetical protein	PRFA01000261	+	0.032	0.106	core
ID=C4B63_61g77;description=conserved hypothetical protein	PRFA01000061	-	0.819	0.874	core
ID=C4B63_317g16;description=conserved hypothetical protein	PRFA01000317	+		0	core
ID=C4B63_20g37;description=conserved hypothetical protein	PRFA01000020	+	1.012	0.996	core
ID=C4B63_6g488;description=conserved hypothetical protein	PRFA01000006	-	0.953	0.985	core
ID=C4B63_35g103;description=conserved hypothetical protein	PRFA01000035	+	0.832	0.868	core
ID=C4B63_183g16;description=conserved hypothetical protein	PRFA01000183	+	0.074	0.186	core
ID=C4B63_95g54;description=conserved hypothetical protein	PRFA01000095	+	0.988	1.144	core
ID=C4B63_134g34;description=conserved hypothetical protein	PRFA01000134	-	-0.107	0.139	core
ID=C4B63_16g319;description=conserved hypothetical protein	PRFA01000016	-	0.868	0.829	core
ID=C4B63_7g353;description=conserved hypothetical protein	PRFA01000007	-	1.217	1.158	core
ID=C4B63_71g195;description=conserved hypothetical protein	PRFA01000071	-	0.338	0.519	core
ID=C4B63_10g159;description=hypothetical Zinc-finger containing protein	PRFA01000010	+	0.945	0.991	core
ID=C4B63_26g315;description=conserved hypothetical protein	PRFA01000026	-	0.042	0.386	core
ID=C4B63_258g29;description=conserved hypothetical protein	PRFA01000258	-		0	core
ID=C4B63_149g17;description=conserved hypothetical protein	PRFA01000149	+	-0.102	0	core
ID=C4B63_4g257;description=conserved hypothetical protein	PRFA01000004	+	1.012	1.038	core
ID=C4B63_86g6;description=conserved hypothetical protein	PRFA01000086	+	0.08	0.311	core
ID=C4B63_238g11;description=conserved hypothetical protein	PRFA01000238	-	-0.059	0	core
ID=C4B63_2g695;description=conserved hypothetical protein	PRFA01000002	-	1.019	1.067	core
ID=C4B63_4g183;description=conserved hypothetical protein	PRFA01000004	+	1.102	1.04	core
ID=C4B63_253g14;description=conserved hypothetical protein	PRFA01000253	-	-0.098	0.077	core
ID=C4B63_21g341;description=conserved hypothetical protein	PRFA01000021	-	0.427	0.741	core
ID=C4B63_1g512;description=conserved hypothetical protein	PRFA01000001	+	0.41	0.65	core
ID=C4B63_2g342;description=conserved hypothetical protein	PRFA01000002	+	1.198	1.08	core
ID=C4B63_6g400;description=conserved hypothetical protein	PRFA01000006	-	-0.081	0.044	core
ID=C4B63_266g11;description=conserved hypothetical protein	PRFA01000266	-	-0.115	0	core
ID=C4B63_48g120;description=conserved hypothetical protein	PRFA01000048	-	0.992	1.011	core
ID=C4B63_3g721;description=conserved hypothetical protein	PRFA01000003	-	0.792	1.019	core
ID=C4B63_14g238;description=conserved hypothetical protein	PRFA01000014	-	-0.019	0	core
ID=C4B63_85g85;description=conserved hypothetical protein	PRFA01000085	-	0.989	1.024	core
ID=C4B63_25g118;description=conserved hypothetical protein	PRFA01000025	+	0.96	0.945	core
ID=C4B63_10g429;description=conserved hypothetical protein	PRFA01000010	-	-0.099	0.361	core
ID=C4B63_84g50;description=conserved hypothetical protein	PRFA01000084	-	1.336	1.462	core
ID=C4B63_12g183;description=conserved hypothetical protein	PRFA01000012	-	-0.024	0.195	core
ID=C4B63_54g80;description=conserved hypothetical protein	PRFA01000054	+	1.022	1.108	core
ID=C4B63_54g173;description=conserved hypothetical protein	PRFA01000054	-	1.123	1.041	core
ID=C4B63_136g63;description=conserved hypothetical protein	PRFA01000136	-	-0.182	0.09	core
ID=C4B63_6g228;description=conserved hypothetical protein	PRFA01000006	+	0.87	0.916	core
ID=C4B63_32g37;description=conserved hypothetical protein	PRFA01000032	+	-0.112	0.046	core
ID=C4B63_20g359;description=conserved hypothetical protein	PRFA01000020	-	0.953	0.991	core
ID=C4B63_102g42;description=conserved hypothetical protein	PRFA01000102	-	-0.114	0	core
ID=C4B63_30g238;description=conserved hypothetical protein	PRFA01000030	-	0.902	0.934	core
ID=C4B63_7g146;description=conserved hypothetical protein	PRFA01000007	+	-0.196	0.367	core
ID=C4B63_7g360;description=conserved hypothetical protein	PRFA01000007	-	1.143	1.122	core
ID=C4B63_28g104;description=conserved hypothetical protein	PRFA01000028	+	1.089	0.999	core
ID=C4B63_4g221;description=conserved hypothetical protein	PRFA01000004	+	1.072	1.017	core
ID=C4B63_12g346;description=conserved hypothetical protein	PRFA01000012	-	0.96	1.003	core
ID=C4B63_82g73;description=conserved hypothetical protein	PRFA01000082	-	-0.298	0.138	core
ID=C4B63_2g698;description=conserved hypothetical protein	PRFA01000002	-	1.135	1.101	core
ID=C4B63_12g6;description=conserved hypothetical protein	PRFA01000012	+	1.112	1.311	core
ID=C4B63_51g202;description=conserved hypothetical protein	PRFA01000051	-	0.91	0.979	core
ID=C4B63_45g125;description=conserved hypothetical protein	PRFA01000045	+	0.965	0.942	core
ID=C4B63_22g169;description=conserved hypothetical protein	PRFA01000022	+	-0.122	0.208	core
ID=C4B63_49g158;description=conserved hypothetical protein	PRFA01000049	-	-0.053	0.27	core
ID=C4B63_9g237;description=conserved hypothetical protein	PRFA01000009	-	0.869	0.986	core
ID=C4B63_8g523;description=conserved hypothetical protein	PRFA01000008	-	1.12	1.128	core
ID=C4B63_70g76;description=conserved hypothetical protein	PRFA01000070	-	0.979	0.959	core
ID=C4B63_7g389;description=conserved hypothetical protein	PRFA01000007	-	1.092	1.007	core
ID=C4B63_52g80;description=conserved hypothetical protein	PRFA01000052	+	0.144	0.292	core
ID=C4B63_61g79;description=conserved hypothetical protein	PRFA01000061	-	0.925	0.961	core
ID=C4B63_23g236;description=conserved hypothetical protein	PRFA01000023	-	1.308	1.232	core
ID=C4B63_97g29;description=conserved hypothetical protein	PRFA01000097	+	1.204	1.116	core
ID=C4B63_76g18;description=conserved hypothetical protein	PRFA01000076	+	0.67	0.854	core
ID=C4B63_14g112;description=conserved hypothetical protein	PRFA01000014	+	0.909	0.927	core
ID=C4B63_9g409;description=conserved hypothetical protein	PRFA01000009	-	1.187	1.275	core
ID=C4B63_25g111;description=conserved hypothetical protein	PRFA01000025	+	0.81	0.883	core
ID=C4B63_93g89;description=conserved hypothetical protein	PRFA01000093	-	1.076	1.057	core
ID=C4B63_218g32;description=conserved hypothetical protein	PRFA01000218	-		0	core
ID=C4B63_2g297;description=conserved hypothetical protein	PRFA01000002	+	0.99	0.995	core
ID=C4B63_300g16;description=conserved hypothetical protein	PRFA01000300	-	0.125	0.303	core
ID=C4B63_2g68;description=conserved hypothetical protein	PRFA01000002	+	0.989	0.875	core
ID=C4B63_12g398;description=conserved hypothetical protein	PRFA01000012	-	1.027	1.046	core
ID=C4B63_89g66;description=conserved hypothetical protein	PRFA01000089	-	0.021	0.259	core
ID=C4B63_51g87;description=conserved hypothetical protein	PRFA01000051	+	0.852	0.898	core
ID=C4B63_38g52;description=conserved hypothetical protein	PRFA01000038	+	0.988	0.975	core
ID=C4B63_1g59;description=conserved hypothetical protein	PRFA01000001	+	1.055	1.096	core
ID=C4B63_42g101;description=conserved hypothetical protein	PRFA01000042	+	0.922	0.917	core
ID=C4B63_16g16;description=conserved hypothetical protein	PRFA01000016	+	1.161	1.141	core
ID=C4B63_63g50;description=conserved hypothetical protein	PRFA01000063	+	0.975	0.973	core
ID=C4B63_40g135;description=conserved hypothetical protein	PRFA01000040	+	0	0.203	core
ID=C4B63_14g94;description=conserved hypothetical protein	PRFA01000014	+	1.059	1.016	core
ID=C4B63_26g249;description=conserved hypothetical protein	PRFA01000026	-	0.183	0.423	core
ID=C4B63_14g206;description=conserved hypothetical protein	PRFA01000014	+	1.08	1.067	core
ID=C4B63_20g337;description=conserved hypothetical protein	PRFA01000020	-	-0.032	0	core
ID=C4B63_14g178;description=conserved hypothetical protein	PRFA01000014	+	0.992	0.903	core
ID=C4B63_237g21;description=conserved hypothetical protein	PRFA01000237	+	-0.195	0.033	core
ID=C4B63_40g88;description=conserved hypothetical protein	PRFA01000040	+	1.084	1.161	core
ID=C4B63_102g335c;description=conserved hypothetical protein	PRFA01000102	-	0.519	0.726	core
ID=C4B63_11g85;description=conserved hypothetical protein	PRFA01000011	+	0.942	0.947	core
ID=C4B63_10g161;description=conserved hypothetical protein	PRFA01000010	+	-0.362	0.28	core
ID=C4B63_23g97;description=conserved hypothetical protein	PRFA01000023	+	0.666	0.771	core
ID=C4B63_8g309;description=conserved hypothetical protein	PRFA01000008	-	0.643	0.811	core
ID=C4B63_28g33;description=conserved hypothetical protein	PRFA01000028	+	1.096	1.14	core
ID=C4B63_49g82;description=conserved hypothetical protein	PRFA01000049	+	0.881	0.86	core
ID=C4B63_59g550c;description=conserved hypothetical protein	PRFA01000059	+	0.76	0.728	core
ID=C4B63_46g177;description=conserved hypothetical protein	PRFA01000046	-	-0.077	0.322	core
ID=C4B63_17g1218c;description=conserved hypothetical protein	PRFA01000017	-	1.122	1.186	core
ID=C4B63_92g124;description=conserved hypothetical protein	PRFA01000092	-		0	core
ID=C4B63_12g326;description=conserved hypothetical protein	PRFA01000012	-	0.866	0.984	core
ID=C4B63_166g9;description=conserved hypothetical protein	PRFA01000166	+		0	core
ID=C4B63_32g32;description=conserved hypothetical protein	PRFA01000032	+	-0.18	0.243	core
ID=C4B63_198g15;description=conserved hypothetical protein	PRFA01000198	+	-0.054	0.322	core
ID=C4B63_9g452;description=conserved hypothetical protein	PRFA01000009	-	0.968	1.032	core
ID=C4B63_10g476;description=conserved hypothetical protein	PRFA01000010	-	0.767	0.781	core
ID=C4B63_9g485;description=conserved hypothetical protein	PRFA01000009	-	1.071	1.117	core
ID=C4B63_263g14;description=conserved hypothetical protein	PRFA01000263	+	0.221	0.451	core
ID=C4B63_14g130;description=conserved hypothetical protein	PRFA01000014	+	-0.002	-0.002	core
ID=C4B63_230g13;description=conserved hypothetical protein	PRFA01000230	+	-0.078	0.064	core
ID=C4B63_235g16;description=conserved hypothetical protein	PRFA01000235	+	0.01	0.208	core
ID=C4B63_207g1;description=conserved hypothetical protein	PRFA01000207	+	0.062	0.203	core
ID=C4B63_7g167;description=conserved hypothetical protein	PRFA01000007	+		0	core
ID=C4B63_19g136;description=conserved hypothetical protein	PRFA01000019	+	1.152	1.076	core
ID=C4B63_17g184;description=conserved hypothetical protein	PRFA01000017	-	0.975	1.016	core
ID=C4B63_218g30;description=conserved hypothetical protein	PRFA01000218	-	-0.138	0.038	core
ID=C4B63_23g245;description=conserved hypothetical protein	PRFA01000023	-	0.752	0.857	core
ID=C4B63_21g1142c;description=conserved hypothetical protein	PRFA01000021	-	1.145	0.936	core
ID=C4B63_40g104;description=conserved hypothetical protein	PRFA01000040	+	1.112	1.093	core
ID=C4B63_66g64;description=conserved hypothetical protein	PRFA01000066	+	0.179	0.403	core
ID=C4B63_125g39;description=conserved hypothetical protein	PRFA01000125	-	-0.003	0.003	core
ID=C4B63_13g149;description=conserved hypothetical protein	PRFA01000013	+	1.239	1.259	core
ID=C4B63_54g52;description=conserved hypothetical protein	PRFA01000054	+	1.158	1.121	core
ID=C4B63_54g78;description=conserved hypothetical protein	PRFA01000054	+	1.028	1.149	core
ID=C4B63_73g77;description=conserved hypothetical protein	PRFA01000073	+	0.035	0.359	core
ID=C4B63_22g77;description=conserved hypothetical protein	PRFA01000022	+	0.963	1.006	core
ID=C4B63_75g52;description=conserved hypothetical protein	PRFA01000075	-	0.745	0.87	core
ID=C4B63_54g6;description=conserved hypothetical protein	PRFA01000054	+	1.206	1.234	core
ID=C4B63_9g1463c;description=conserved hypothetical protein	PRFA01000009	-	-0.051	0.183	core
ID=C4B63_125g72;description=conserved hypothetical protein	PRFA01000125	-	-0.406	0.125	core
ID=C4B63_45g114;description=conserved hypothetical protein	PRFA01000045	+	0.997	0.976	core
ID=C4B63_141g6;description=conserved hypothetical protein	PRFA01000141	+	-0.161	0.26	core
ID=C4B63_24g340;description=conserved hypothetical protein	PRFA01000024	-	-0.096	0.203	core
ID=C4B63_3g295;description=conserved hypothetical protein	PRFA01000003	+	-0.14	0.421	core
ID=C4B63_2g699;description=conserved hypothetical protein	PRFA01000002	-	1.077	1.054	core
ID=C4B63_251g18;description=conserved hypothetical protein	PRFA01000251	+		0	core
ID=C4B63_2g737;description=conserved hypothetical protein	PRFA01000002	-	1.033	1.038	core
ID=C4B63_14g169;description=conserved hypothetical protein	PRFA01000014	+	1.076	1.034	core
ID=C4B63_32g335;description=conserved hypothetical protein	PRFA01000032	-	0.142	0.412	core
ID=C4B63_31g53;description=conserved hypothetical protein	PRFA01000031	+	1.073	1.056	core
ID=C4B63_32g252;description=conserved hypothetical protein	PRFA01000032	-	0.87	0.975	core
ID=C4B63_234g30c;description=conserved hypothetical protein	PRFA01000234	+	-0.005	0	core
ID=C4B63_219g53;description=conserved hypothetical protein	PRFA01000219	-	-0.019	-0.003	core
ID=C4B63_2g169;description=conserved hypothetical protein	PRFA01000002	+	1.133	1.147	core
ID=C4B63_276g15;description=conserved hypothetical protein	PRFA01000276	-	0.009	0.195	core
ID=C4B63_211g35;description=conserved hypothetical protein	PRFA01000211	-	-0.086	0.039	core
ID=C4B63_50g205;description=conserved hypothetical protein	PRFA01000050	-	0.425	0.619	core
ID=C4B63_82g448c;description=conserved hypothetical protein	PRFA01000082	-	0.009	0.298	core
ID=C4B63_24g277;description=conserved hypothetical protein	PRFA01000024	-	0.936	0.92	core
ID=C4B63_19g704c;description=conserved hypothetical protein	PRFA01000019	+	1.334	1.299	core
ID=C4B63_328g3;description=conserved hypothetical protein	PRFA01000328	+		0	core
ID=C4B63_9g486;description=conserved hypothetical protein	PRFA01000009	-	1.102	1.116	core
ID=C4B63_49g131;description=conserved hypothetical protein	PRFA01000049	-	0.165	0.624	core
ID=C4B63_133g54;description=conserved hypothetical protein	PRFA01000133	-	0.868	0.919	core
ID=C4B63_46g50;description=conserved hypothetical protein	PRFA01000046	+	1.041	1.027	core
ID=C4B63_16g109;description=conserved hypothetical protein	PRFA01000016	+	0.985	1.078	core
ID=C4B63_4g448;description=conserved hypothetical protein	PRFA01000004	-	0.008	0.073	core
ID=C4B63_425g1;description=conserved hypothetical protein	PRFA01000425	+	-0.059	0.024	core
ID=C4B63_141g29;description=conserved hypothetical protein	PRFA01000141	+	0.158	0.489	core
ID=C4B63_4g108;description=conserved hypothetical protein	PRFA01000004	+	1.155	1.149	core
ID=C4B63_48g37;description=conserved hypothetical protein	PRFA01000048	+	0.156	0.38	core
ID=C4B63_18g1157c;description=conserved hypothetical protein	PRFA01000018	-	0.951	1.1	core
ID=C4B63_63g100;description=conserved hypothetical protein	PRFA01000063	+	1.371	1.299	core
ID=C4B63_18g84;description=conserved hypothetical protein	PRFA01000018	+	1.187	1.176	core
ID=C4B63_7g331;description=conserved hypothetical protein	PRFA01000007	-	1.195	1.117	core
ID=C4B63_10g312;description=conserved hypothetical protein	PRFA01000010	-	-0.06	0.565	core
ID=C4B63_9g445;description=conserved hypothetical protein	PRFA01000009	-	1.149	1.153	core
ID=C4B63_44g113;description=conserved hypothetical protein	PRFA01000044	-	0.982	1.1	core
ID=C4B63_78g9;description=conserved hypothetical protein	PRFA01000078	+	0.05	0.206	core
ID=C4B63_9g239;description=conserved hypothetical protein	PRFA01000009	-	0.89	0.901	core
ID=C4B63_7g114;description=conserved hypothetical protein	PRFA01000007	+	1.087	1.058	core
ID=C4B63_13g197;description=conserved hypothetical protein	PRFA01000013	-	0.924	1.043	core
ID=C4B63_25g229;description=conserved hypothetical protein	PRFA01000025	-	1.048	0.988	core
ID=C4B63_12g254;description=conserved hypothetical protein	PRFA01000012	-	0.282	0.568	core
ID=C4B63_58g42;description=conserved hypothetical protein	PRFA01000058	+	0.849	0.832	core
ID=C4B63_1g477;description=conserved hypothetical protein	PRFA01000001	+	0.016	0.268	core
ID=C4B63_48g119;description=conserved hypothetical protein	PRFA01000048	-	1.189	1.119	core
ID=C4B63_44g154;description=conserved hypothetical protein	PRFA01000044	-	-0.127	0.125	core
ID=C4B63_16g285;description=conserved hypothetical protein	PRFA01000016	-	-0.018	0.135	core
ID=C4B63_314g8;description=conserved hypothetical protein	PRFA01000314	-	-0.068	0.253	core
ID=C4B63_23g82;description=conserved hypothetical protein	PRFA01000023	+	0.919	0.911	core
ID=C4B63_28g182;description=conserved hypothetical protein	PRFA01000028	+	0.094	0.531	core
ID=C4B63_28g149;description=conserved hypothetical protein	PRFA01000028	+	0.886	0.938	core
ID=C4B63_10g126;description=conserved hypothetical protein	PRFA01000010	+	0.87	0.902	core
ID=C4B63_148g97c;description=conserved hypothetical protein	PRFA01000148	+	-0.213	0.185	core
ID=C4B63_38g60;description=conserved hypothetical protein	PRFA01000038	+	0.836	0.904	core
ID=C4B63_1g709;description=conserved hypothetical protein	PRFA01000001	+	0.003	0.043	core
ID=C4B63_136g34;description=conserved hypothetical protein	PRFA01000136	-	-0.003	0	core
ID=C4B63_26g322;description=conserved hypothetical protein	PRFA01000026	-	0.017	0.071	core
ID=C4B63_69g312c;description=conserved hypothetical protein	PRFA01000069	+	-0.123	0	core
ID=C4B63_11g480;description=conserved hypothetical protein	PRFA01000011	-	1.142	1.141	core
ID=C4B63_90g57;description=conserved hypothetical protein	PRFA01000090	+	0.842	0.938	core
ID=C4B63_133g26;description=conserved hypothetical protein	PRFA01000133	-	-0.025	0.158	core
ID=C4B63_172g5;description=conserved hypothetical protein	PRFA01000172	+	-0.029	0.023	core
ID=C4B63_25g196;description=conserved hypothetical protein	PRFA01000025	-	0.925	0.966	core
ID=C4B63_7g97;description=conserved hypothetical protein	PRFA01000007	+	1.097	1.055	core
ID=C4B63_197g36;description=conserved hypothetical protein	PRFA01000197	-	0.075	0.293	core
ID=C4B63_2g523;description=conserved hypothetical protein	PRFA01000002	-	0.977	1.005	core
ID=C4B63_25g224;description=conserved hypothetical protein	PRFA01000025	-	0.949	1	core
ID=C4B63_41g202;description=conserved hypothetical protein	PRFA01000041	-	0.754	0.823	core
ID=C4B63_21g243;description=conserved hypothetical protein	PRFA01000021	-	-0.035	0.195	core
ID=C4B63_485g3;description=conserved hypothetical protein	PRFA01000485	+	0.11	0.217	core
ID=C4B63_27g226;description=conserved hypothetical protein	PRFA01000027	-	1.231	1.153	core
ID=C4B63_7g387;description=conserved hypothetical protein	PRFA01000007	-	1.089	1.023	core
ID=C4B63_2g346;description=conserved hypothetical protein	PRFA01000002	+	0.964	0.944	core
ID=C4B63_53g217;description=conserved hypothetical protein	PRFA01000053	-	-0.007	0.416	core
ID=C4B63_2g503;description=conserved hypothetical protein	PRFA01000002	-	0.098	0.125	core
ID=C4B63_19g41;description=conserved hypothetical protein	PRFA01000019	+	1.045	1.033	core
ID=C4B63_170g6;description=conserved hypothetical protein	PRFA01000170	+	-0.238	0	core
ID=C4B63_117g45;description=conserved hypothetical protein	PRFA01000117	-	0.562	0.758	core
ID=C4B63_128g55;description=conserved hypothetical protein	PRFA01000128	-	1.031	1.017	core
ID=C4B63_24g248;description=conserved hypothetical protein	PRFA01000024	-	-0.077	0.086	core
ID=C4B63_18g283;description=conserved hypothetical protein	PRFA01000018	-	1.109	1.098	core
ID=C4B63_97g17;description=conserved hypothetical protein	PRFA01000097	+	0.838	0.828	core
ID=C4B63_10g462;description=conserved hypothetical protein	PRFA01000010	-	0.845	0.904	core
ID=C4B63_147g69;description=conserved hypothetical protein	PRFA01000147	-	-0.034	0.192	core
ID=C4B63_8g199;description=conserved hypothetical protein	PRFA01000008	+	1.004	0.995	core
ID=C4B63_2g300;description=conserved hypothetical protein	PRFA01000002	+	1.203	1.185	core
ID=C4B63_4g534;description=conserved hypothetical protein	PRFA01000004	-	0.887	0.915	core
ID=C4B63_131g46;description=conserved hypothetical protein	PRFA01000131	-	-0.003	0	core
ID=C4B63_4g77;description=conserved hypothetical protein	PRFA01000004	+	-0.057	0.036	core
ID=C4B63_61g155;description=conserved hypothetical protein	PRFA01000061	-	0.752	1.088	core
ID=C4B63_42g85;description=conserved hypothetical protein	PRFA01000042	+	1.007	1.004	core
ID=C4B63_17g39;description=conserved hypothetical protein	PRFA01000017	+	1.125	1.119	core
ID=C4B63_136g61;description=conserved hypothetical protein	PRFA01000136	-	-0.46	0.035	core
ID=C4B63_4g256;description=conserved hypothetical protein	PRFA01000004	+	1.095	1.073	core
ID=C4B63_297g4;description=conserved hypothetical protein	PRFA01000297	+	-0.034	0.187	core
ID=C4B63_4g225;description=conserved hypothetical protein	PRFA01000004	+	1.184	1.084	core
ID=C4B63_23g93;description=conserved hypothetical protein	PRFA01000023	+	-0.016	-0.002	core
ID=C4B63_221g21;description=conserved hypothetical protein	PRFA01000221	-	-0.055	0.206	core
ID=C4B63_104g48;description=conserved hypothetical protein	PRFA01000104	-	-0.073	0.023	core
ID=C4B63_46g18;description=conserved hypothetical protein	PRFA01000046	+	0.942	0.968	core
ID=C4B63_28g177;description=conserved hypothetical protein	PRFA01000028	+	0.909	0.897	core
ID=C4B63_99g110;description=conserved hypothetical protein	PRFA01000099	-	0.672	0.789	core
ID=C4B63_20g155;description=conserved hypothetical protein%2Cleucine-rich repeat protein (LRRP)	PRFA01000020	+	0.889	0.921	core
ID=C4B63_46g17;description=conserved hypothetical protein	PRFA01000046	+	1.082	1.117	core
ID=C4B63_41g240;description=conserved hypothetical protein	PRFA01000041	-	0.921	0.955	core
ID=C4B63_24g274;description=conserved hypothetical protein	PRFA01000024	-	1.07	1.018	core
ID=C4B63_2g312;description=conserved hypothetical protein	PRFA01000002	+	1.049	1.04	core
ID=C4B63_3g994;description=conserved hypothetical protein	PRFA01000003	-	-0.341	0.213	core
ID=C4B63_4g345;description=conserved hypothetical protein	PRFA01000004	-	1.087	1.086	core
ID=C4B63_9g200;description=conserved hypothetical protein	PRFA01000009	-		0	core
ID=C4B63_10g420;description=conserved hypothetical protein	PRFA01000010	-	-0.029	0.016	core
ID=C4B63_30g180;description=conserved hypothetical protein	PRFA01000030	-	0.924	0.926	core
ID=C4B63_1g32;description=conserved hypothetical protein	PRFA01000001	+	0.031	0.3	core
ID=C4B63_49g921c;description=conserved hypothetical protein	PRFA01000049	-	0.817	0.813	core
ID=C4B63_16g280;description=conserved hypothetical protein	PRFA01000016	-	-0.139	0.169	core
ID=C4B63_14g181;description=conserved hypothetical protein	PRFA01000014	+	1.161	1.139	core
ID=C4B63_20g47;description=conserved hypothetical protein	PRFA01000020	+	0.98	0.876	core
ID=C4B63_28g207;description=conserved hypothetical protein	PRFA01000028	+		0	core
ID=C4B63_10g118;description=conserved hypothetical protein	PRFA01000010	+	0.944	0.96	core
ID=C4B63_95g39;description=conserved hypothetical protein	PRFA01000095	+	1.04	1.004	core
ID=C4B63_28g123;description=conserved hypothetical protein	PRFA01000028	+	0.727	0.794	core
ID=C4B63_6g569;description=conserved hypothetical protein	PRFA01000006	-	1.228	1.202	core
ID=C4B63_10g1870c;description=conserved hypothetical protein	PRFA01000010	-	0.549	0.722	core
ID=C4B63_9g295;description=conserved hypothetical protein	PRFA01000009	-	-0.255	0.134	core
ID=C4B63_12g401;description=conserved hypothetical protein	PRFA01000012	-	1.149	1.156	core
ID=C4B63_25g214;description=conserved hypothetical protein	PRFA01000025	-	0.777	0.91	core
ID=C4B63_23g26;description=conserved hypothetical protein	PRFA01000023	+	1.01	1.082	core
ID=C4B63_34g112;description=conserved hypothetical protein	PRFA01000034	+	0.905	0.987	core
ID=C4B63_181g25;description=conserved hypothetical protein	PRFA01000181	+	-0.202	0.273	core
ID=C4B63_16g115;description=conserved hypothetical protein	PRFA01000016	+	1.062	1.09	core
ID=C4B63_2g329;description=conserved hypothetical protein	PRFA01000002	+	1.165	1.137	core
ID=C4B63_60g144;description=conserved hypothetical protein	PRFA01000060	-	0.528	0.737	core
ID=C4B63_205g32;description=conserved hypothetical protein	PRFA01000205	-	-0.002	0	core
ID=C4B63_8g501;description=conserved hypothetical protein	PRFA01000008	-	1.174	1.241	core
ID=C4B63_235g11;description=conserved hypothetical protein	PRFA01000235	+	-0.033	0.176	core
ID=C4B63_58g45;description=conserved hypothetical protein	PRFA01000058	+	1.185	1.019	core
ID=C4B63_34g1211c;description=conserved hypothetical protein	PRFA01000034	-	1.115	1.087	core
ID=C4B63_27g231;description=conserved hypothetical protein	PRFA01000027	-	1.041	1.043	core
ID=C4B63_32g34;description=conserved hypothetical protein	PRFA01000032	+	-0.206	0.077	core
ID=C4B63_2g398;description=conserved hypothetical protein	PRFA01000002	+	1.103	1.093	core
ID=C4B63_44g212;description=conserved hypothetical protein	PRFA01000044	-	0.858	0.949	core
ID=C4B63_18g246;description=conserved hypothetical protein	PRFA01000018	-	1.024	0.987	core
ID=C4B63_143g24;description=conserved hypothetical protein	PRFA01000143	+	0.028	0.274	core
ID=C4B63_69g83;description=conserved hypothetical protein	PRFA01000069	+	-0.006	0	core
ID=C4B63_58g115;description=conserved hypothetical protein	PRFA01000058	+	0.969	0.962	core
ID=C4B63_20g49;description=conserved hypothetical protein	PRFA01000020	+	1.25	1.191	core
ID=C4B63_40g37;description=conserved hypothetical protein	PRFA01000040	+	0.931	1.012	core
ID=C4B63_69g71;description=conserved hypothetical protein	PRFA01000069	+	-0.089	0.403	core
ID=C4B63_58g56;description=conserved hypothetical protein	PRFA01000058	+	0.932	0.927	core
ID=C4B63_45g220;description=conserved hypothetical protein	PRFA01000045	-	0.847	0.908	core
ID=C4B63_14g227;description=conserved hypothetical protein	PRFA01000014	+	-0.008	0.061	core
ID=C4B63_18g280;description=conserved hypothetical protein	PRFA01000018	-	1.08	1.053	core
ID=C4B63_7g354;description=conserved hypothetical protein	PRFA01000007	-	1.078	1.059	core
ID=C4B63_85g57;description=conserved hypothetical protein	PRFA01000085	-	0.928	0.96	core
ID=C4B63_42g268;description=conserved hypothetical protein	PRFA01000042	-	-0.063	0.383	core
ID=C4B63_7g411;description=conserved hypothetical protein	PRFA01000007	-	1.198	1.175	core
ID=C4B63_163g30;description=conserved hypothetical protein	PRFA01000163	-	-0.095	0.209	core
ID=C4B63_75g58;description=conserved hypothetical protein	PRFA01000075	-	1.032	1.03	core
ID=C4B63_34g294;description=conserved hypothetical protein	PRFA01000034	-	0.821	0.827	core
ID=C4B63_43g185;description=conserved hypothetical protein	PRFA01000043	-	0.952	1.009	core
ID=C4B63_20g56;description=conserved hypothetical protein	PRFA01000020	+	0.664	0.79	core
ID=C4B63_317g7;description=conserved hypothetical protein	PRFA01000317	+	-0.078	0.005	core
ID=C4B63_9g461;description=conserved hypothetical protein	PRFA01000009	-	0.78	0.809	core
ID=C4B63_66g153;description=conserved hypothetical protein	PRFA01000066	-	-0.034	0.376	core
ID=C4B63_95g20;description=conserved hypothetical protein	PRFA01000095	+	1.064	1.039	core
ID=C4B63_14g190;description=conserved hypothetical protein	PRFA01000014	+	0.99	0.971	core
ID=C4B63_47g87;description=conserved hypothetical protein	PRFA01000047	+	1.128	1.126	core
ID=C4B63_20g209;description=conserved hypothetical protein	PRFA01000020	+	1.152	1.156	core
ID=C4B63_44g107;description=conserved hypothetical protein	PRFA01000044	-	-0.019	0	core
ID=C4B63_26g304;description=conserved hypothetical protein	PRFA01000026	-	0.901	0.93	core
ID=C4B63_13g161;description=conserved hypothetical protein	PRFA01000013	+	0.957	1.078	core
ID=C4B63_80g55;description=conserved hypothetical protein	PRFA01000080	+	0.021	0.426	core
ID=C4B63_102g50;description=conserved hypothetical protein	PRFA01000102	-	0.932	0.99	core
ID=C4B63_4g444;description=conserved hypothetical protein	PRFA01000004	-		0	core
ID=C4B63_360g16;description=conserved hypothetical protein	PRFA01000360	-	-0.047	0.106	core
ID=C4B63_136g35;description=conserved hypothetical protein	PRFA01000136	-	0.252	0.351	core
ID=C4B63_14g184;description=conserved hypothetical protein	PRFA01000014	+	0.814	0.776	core
ID=C4B63_13g42;description=conserved hypothetical protein	PRFA01000013	+	0.817	0.846	core
ID=C4B63_27g9;description=conserved hypothetical protein	PRFA01000027	+	-0.027	0.133	core
ID=C4B63_6g506;description=conserved hypothetical protein	PRFA01000006	-	0.881	0.831	core
ID=C4B63_124g8;description=conserved hypothetical protein	PRFA01000124	+	-0.052	0.076	core
ID=C4B63_40g77;description=conserved hypothetical protein	PRFA01000040	+	1.002	1.004	core
ID=C4B63_7g364;description=conserved hypothetical protein	PRFA01000007	-	1.103	1.071	core
ID=C4B63_66g15;description=conserved hypothetical protein	PRFA01000066	+	-0.075	0.068	core
ID=C4B63_6g593;description=conserved hypothetical protein	PRFA01000006	-	1.073	1.146	core
ID=C4B63_18g40;description=conserved hypothetical protein	PRFA01000018	+	0.807	0.778	core
ID=C4B63_43g197;description=conserved hypothetical protein	PRFA01000043	-	-0.011	0.099	core
ID=C4B63_9g325;description=conserved hypothetical protein	PRFA01000009	-	0.936	0.943	core
ID=C4B63_85g70;description=conserved hypothetical protein	PRFA01000085	-	1.046	1.069	core
ID=C4B63_40g100;description=conserved hypothetical protein	PRFA01000040	+	0.896	0.955	core
ID=C4B63_16g110;description=conserved hypothetical protein	PRFA01000016	+	0.813	0.886	core
ID=C4B63_134g69;description=conserved hypothetical protein	PRFA01000134	-	-0.021	0.054	core
ID=C4B63_14g240;description=conserved hypothetical protein	PRFA01000014	-	0.584	0.829	core
ID=C4B63_19g170;description=conserved hypothetical protein	PRFA01000019	-	1.125	1.061	core
ID=C4B63_20g144;description=conserved hypothetical protein	PRFA01000020	+	0.989	0.984	core
ID=C4B63_9g226;description=conserved hypothetical protein	PRFA01000009	-	0.826	0.835	core
ID=C4B63_235g14;description=conserved hypothetical protein	PRFA01000235	+	-0.011	0	core
ID=C4B63_40g131;description=conserved hypothetical protein	PRFA01000040	+	0.035	0.389	core
ID=C4B63_14g200;description=conserved hypothetical protein	PRFA01000014	+	1.086	1.075	core
ID=C4B63_221g15;description=conserved hypothetical protein	PRFA01000221	-	-0.003	0.163	core
ID=C4B63_16g327;description=conserved hypothetical protein	PRFA01000016	-	0.738	0.857	core
ID=C4B63_21g72;description=conserved hypothetical protein	PRFA01000021	+	0.962	0.896	core
ID=C4B63_12g11;description=conserved hypothetical protein	PRFA01000012	+	1.066	1.128	core
ID=C4B63_106g11c;description=conserved hypothetical protein	PRFA01000106	+	-0.173	0.026	core
ID=C4B63_34g291;description=conserved hypothetical protein	PRFA01000034	-	0.854	0.835	core
ID=C4B63_163g45;description=conserved hypothetical protein	PRFA01000163	-	0.068	0.289	core
ID=C4B63_23g33;description=conserved hypothetical protein	PRFA01000023	+	0.939	0.932	core
ID=C4B63_253g24;description=conserved hypothetical protein	PRFA01000253	-	-0.049	0	core
ID=C4B63_20g42;description=conserved hypothetical protein	PRFA01000020	+	0.901	0.881	core
ID=C4B63_7g230;description=conserved hypothetical protein	PRFA01000007	-	0.912	0.937	core
ID=C4B63_24g231;description=conserved hypothetical protein	PRFA01000024	-	1.005	0.944	core
ID=C4B63_6g301;description=conserved hypothetical protein	PRFA01000006	+		0	core
ID=C4B63_79g52;description=conserved hypothetical protein	PRFA01000079	+	-0.068	0	core
ID=C4B63_24g224;description=conserved hypothetical protein	PRFA01000024	-	0.995	1.097	core
ID=C4B63_19g247;description=conserved hypothetical protein	PRFA01000019	-	1.049	1.07	core
ID=C4B63_24g1396c;description=conserved hypothetical protein	PRFA01000024	-	-0.078	0.159	core
ID=C4B63_11g152;description=conserved hypothetical protein	PRFA01000011	+	-0.127	0.046	core
ID=C4B63_69g63;description=conserved hypothetical protein	PRFA01000069	+	-0.074	0.206	core
ID=C4B63_149g23;description=conserved hypothetical protein	PRFA01000149	+	1.112	1.078	core
ID=C4B63_25g300;description=conserved hypothetical protein	PRFA01000025	-	1.096	1.074	core
ID=C4B63_31g272;description=conserved hypothetical protein	PRFA01000031	-	-0.015	0.235	core
ID=C4B63_19g234;description=conserved hypothetical protein	PRFA01000019	-	1.142	1.086	core
ID=C4B63_19g266;description=conserved hypothetical protein	PRFA01000019	-	1.144	1.173	core
ID=C4B63_328g1;description=conserved hypothetical protein	PRFA01000328	+	-0.001	0	core
ID=C4B63_328g5;description=conserved hypothetical protein	PRFA01000328	+		0	core
ID=C4B63_29g285;description=conserved hypothetical protein	PRFA01000029	-	-0.316	0.281	core
ID=C4B63_2g53;description=conserved hypothetical protein	PRFA01000002	+	1.137	1.078	core
ID=C4B63_42g559c;description=conserved hypothetical protein	PRFA01000042	+	1.103	1.063	core
ID=C4B63_42g462c;description=conserved hypothetical protein	PRFA01000042	+	1.078	1.014	core
ID=C4B63_18g243;description=conserved hypothetical protein	PRFA01000018	-	1.025	0.935	core
ID=C4B63_12g192;description=conserved hypothetical protein	PRFA01000012	-	-0.188	0.021	core
ID=C4B63_3g1094;description=conserved hypothetical protein	PRFA01000003	-	0.925	0.942	core
ID=C4B63_65g80;description=conserved hypothetical protein	PRFA01000065	+	0.149	0.484	core
ID=C4B63_103g37;description=conserved hypothetical protein	PRFA01000103	+	-0.075	0.144	core
ID=C4B63_8g194;description=conserved hypothetical protein	PRFA01000008	+	0.873	0.96	core
ID=C4B63_19g137c;description=conserved hypothetical protein	PRFA01000019	+	1.073	1.084	core
ID=C4B63_41g259;description=conserved hypothetical protein	PRFA01000041	-	-0.089	0.195	core
ID=C4B63_23g256;description=conserved hypothetical protein	PRFA01000023	-	1.045	1.047	core
ID=C4B63_20g331;description=conserved hypothetical protein	PRFA01000020	-	-0.254	0	core
ID=C4B63_2g95;description=conserved hypothetical protein	PRFA01000002	+	1.001	1.028	core
ID=C4B63_10g485;description=conserved hypothetical protein	PRFA01000010	-	0.811	0.845	core
ID=C4B63_22g40;description=conserved hypothetical protein	PRFA01000022	+	-0.001	0	core
ID=C4B63_4g3192c;description=conserved hypothetical protein	PRFA01000004	-	-0.236	0.059	core
ID=C4B63_50g122;description=conserved hypothetical protein	PRFA01000050	-	0.066	0.49	core
ID=C4B63_20g735c;description=conserved hypothetical protein	PRFA01000020	+	1.034	1.051	core
ID=C4B63_47g27;description=conserved hypothetical protein	PRFA01000047	+	1.279	1.159	core
ID=C4B63_304g11;description=conserved hypothetical protein	PRFA01000304	+	-0.083	0.116	core
ID=C4B63_20g326;description=conserved hypothetical protein	PRFA01000020	-	-0.006	0	core
ID=C4B63_27g225;description=conserved hypothetical protein	PRFA01000027	-	0.838	0.806	core
ID=C4B63_60g124;description=conserved hypothetical protein	PRFA01000060	-	-0.036	0.185	core
ID=C4B63_11g349;description=conserved hypothetical protein	PRFA01000011	-	-0.146	0.123	core
ID=C4B63_25g210;description=conserved hypothetical protein	PRFA01000025	-	0.859	0.888	core
ID=C4B63_7g284;description=conserved hypothetical protein	PRFA01000007	-	1.295	1.238	core
ID=C4B63_97g16;description=conserved hypothetical protein	PRFA01000097	+	0.932	0.877	core
ID=C4B63_60g148;description=conserved hypothetical protein	PRFA01000060	-	1.092	1.026	core
ID=C4B63_17g241;description=conserved hypothetical protein	PRFA01000017	-	0.13	0.321	core
ID=C4B63_21g113;description=conserved hypothetical protein	PRFA01000021	+	-0.04	0.367	core
ID=C4B63_2g732;description=conserved hypothetical protein	PRFA01000002	-	0.896	0.909	core
ID=C4B63_295g12;description=conserved hypothetical protein	PRFA01000295	-	0.258	0.302	core
ID=C4B63_27g8;description=conserved hypothetical protein	PRFA01000027	+	-0.07	0.14	core
ID=C4B63_2g32;description=conserved hypothetical protein	PRFA01000002	+	1.002	1.003	core
ID=C4B63_87g21;description=conserved hypothetical protein	PRFA01000087	+	0.788	0.812	core
ID=C4B63_11g335c;description=conserved hypothetical protein	PRFA01000011	+	0.982	0.99	core
ID=C4B63_30g259;description=conserved hypothetical protein	PRFA01000030	-	-0.073	0.03	core
ID=C4B63_251g13;description=conserved hypothetical protein	PRFA01000251	+		0	core
ID=C4B63_17g97;description=conserved hypothetical protein	PRFA01000017	+	1.315	1.273	core
ID=C4B63_18g271;description=conserved hypothetical protein	PRFA01000018	-	0.989	1.069	core
ID=C4B63_4g2870c;description=conserved hypothetical protein	PRFA01000004	-	1.286	1.17	core
ID=C4B63_4g2225c;description=conserved hypothetical protein	PRFA01000004	-	0.91	0.977	core
ID=C4B63_90g53;description=conserved hypothetical protein	PRFA01000090	+	0.857	0.887	core
ID=C4B63_8g524;description=conserved hypothetical protein	PRFA01000008	-	1.102	1.074	core
ID=C4B63_27g1015c;description=conserved hypothetical protein	PRFA01000027	-	1.078	1.347	core
ID=C4B63_30g216;description=conserved hypothetical protein	PRFA01000030	-	1.1	1.152	core
ID=C4B63_72g109;description=conserved hypothetical protein	PRFA01000072	-	0.011	0.15	core
ID=C4B63_2g700;description=conserved hypothetical protein	PRFA01000002	-	1.208	1.166	core
ID=C4B63_45g140;description=conserved hypothetical protein	PRFA01000045	+	0.103	0.367	core
ID=C4B63_7g428;description=conserved hypothetical protein	PRFA01000007	-	1.244	1.147	core
ID=C4B63_59g138;description=conserved hypothetical protein	PRFA01000059	+	0.829	0.817	core
ID=C4B63_2g769;description=conserved hypothetical protein	PRFA01000002	-	1.048	0.957	core
ID=C4B63_6g430;description=conserved hypothetical protein	PRFA01000006	-	0.974	1.002	core
ID=C4B63_281g5;description=conserved hypothetical protein	PRFA01000281	+	-0.073	0.088	core
ID=C4B63_168g18;description=conserved hypothetical protein	PRFA01000168	-	0.057	0.359	core
ID=C4B63_87g31;description=conserved hypothetical protein	PRFA01000087	+	0.805	0.872	core
ID=C4B63_44g194;description=conserved hypothetical protein	PRFA01000044	-	1.041	1.104	core
ID=C4B63_20g132;description=conserved hypothetical protein	PRFA01000020	+	0.063	0.474	core
ID=C4B63_22g171;description=conserved hypothetical protein	PRFA01000022	+	-0.055	0.096	core
ID=C4B63_6g541;description=conserved hypothetical protein	PRFA01000006	-	0.918	0.964	core
ID=C4B63_221g11;description=conserved hypothetical protein	PRFA01000221	-	-0.049	0.295	core
ID=C4B63_350g13;description=conserved hypothetical protein	PRFA01000350	+	-0.125	0.032	core
ID=C4B63_392g12;description=conserved hypothetical protein	PRFA01000392	-	-0.119	0.024	core
ID=C4B63_12g22;description=conserved hypothetical protein	PRFA01000012	+	0.933	1.033	core
ID=C4B63_9g528;description=conserved hypothetical protein	PRFA01000009	-	1.238	1.216	core
ID=C4B63_19g11;description=conserved hypothetical protein	PRFA01000019	+	-0.054	0.11	core
ID=C4B63_4g347;description=conserved hypothetical protein	PRFA01000004	-	1.089	1.063	core
ID=C4B63_371g16;description=conserved hypothetical protein	PRFA01000371	-	0.166	0.585	core
ID=C4B63_14g223;description=conserved hypothetical protein	PRFA01000014	+	1.218	1.156	core
ID=C4B63_49g190;description=conserved hypothetical protein	PRFA01000049	-	0.797	0.781	core
ID=C4B63_58g58;description=conserved hypothetical protein	PRFA01000058	+	0.784	0.844	core
ID=C4B63_14g92;description=conserved hypothetical protein	PRFA01000014	+	1.135	1.106	core
ID=C4B63_11g62;description=conserved hypothetical protein	PRFA01000011	+	-0.092	0	core
ID=C4B63_22g85;description=conserved hypothetical protein	PRFA01000022	+	0.807	0.795	core
ID=C4B63_4g423;description=conserved hypothetical protein	PRFA01000004	-	1.202	1.176	core
ID=C4B63_7g362;description=conserved hypothetical protein	PRFA01000007	-	1.221	1.136	core
ID=C4B63_28g201;description=conserved hypothetical protein	PRFA01000028	+	0.923	0.905	core
ID=C4B63_32g10;description=conserved hypothetical protein	PRFA01000032	+	-0.104	0.067	core
ID=C4B63_30g273;description=conserved hypothetical protein	PRFA01000030	-	-0.059	0.191	core
ID=C4B63_212g17;description=conserved hypothetical protein	PRFA01000212	+	-0.127	0.111	core
ID=C4B63_33g571c;description=conserved hypothetical protein	PRFA01000033	+	-0.043	0.34	core
ID=C4B63_99g75;description=conserved hypothetical protein	PRFA01000099	-	0.422	0.661	core
ID=C4B63_25g219;description=conserved hypothetical protein	PRFA01000025	-	0.736	0.775	core
ID=C4B63_42g206;description=conserved hypothetical protein	PRFA01000042	-	-0.149	0.107	core
ID=C4B63_31g270;description=conserved hypothetical protein	PRFA01000031	-	0.34	0.449	core
ID=C4B63_7g298;description=conserved hypothetical protein	PRFA01000007	-	1.167	1.156	core
ID=C4B63_105g57;description=conserved hypothetical protein	PRFA01000105	-	-0.014	0.305	core
ID=C4B63_17g192;description=conserved hypothetical protein	PRFA01000017	-	1.037	1.064	core
ID=C4B63_19g1437c;description=conserved hypothetical protein	PRFA01000019	-	0.948	0.919	core
ID=C4B63_4g380;description=conserved hypothetical protein	PRFA01000004	-	-0.079	0.173	core
ID=C4B63_60g200;description=conserved hypothetical protein	PRFA01000060	-	-0.343	0.473	core
ID=C4B63_403g5;description=conserved hypothetical protein	PRFA01000403	+	-0.138	0.041	core
ID=C4B63_211g28;description=conserved hypothetical protein	PRFA01000211	-	-0.024	0.035	core
ID=C4B63_4g559;description=conserved hypothetical protein	PRFA01000004	-	-0.026	0.109	core
ID=C4B63_117g70;description=conserved hypothetical protein	PRFA01000117	-	-0.151	0.46	core
ID=C4B63_39g341;description=conserved hypothetical protein	PRFA01000039	-	0.718	0.867	core
ID=C4B63_76g136;description=conserved hypothetical protein	PRFA01000076	-	0.156	0.397	core
ID=C4B63_13g330;description=conserved hypothetical protein	PRFA01000013	-	0.916	0.932	core
ID=C4B63_427g1;description=conserved hypothetical protein	PRFA01000427	+	-0.093	0.058	core
ID=C4B63_6g206;description=conserved hypothetical protein	PRFA01000006	+	-0.015	0.106	core
ID=C4B63_65g163;description=conserved hypothetical protein	PRFA01000065	-	-0.422	0.099	core
ID=C4B63_20g342;description=conserved hypothetical protein	PRFA01000020	-	-0.567	0	core
ID=C4B63_2g299;description=conserved hypothetical protein	PRFA01000002	+	1.19	1.079	core
ID=C4B63_122g22;description=conserved hypothetical protein	PRFA01000122	+	-0.031	0	core
ID=C4B63_2g755;description=conserved hypothetical protein	PRFA01000002	-	1.022	0.997	core
ID=C4B63_116g19;description=conserved hypothetical protein	PRFA01000116	+	0.268	0.374	core
ID=C4B63_7g403;description=conserved hypothetical protein	PRFA01000007	-	1.1	1.102	core
ID=C4B63_4g83;description=conserved hypothetical protein	PRFA01000004	+	-0.029	-0.001	core
ID=C4B63_19g269;description=conserved hypothetical protein	PRFA01000019	-	1.257	1.196	core
ID=C4B63_47g117;description=conserved hypothetical protein	PRFA01000047	+	0.038	0.122	core
ID=C4B63_293g3;description=conserved hypothetical protein	PRFA01000293	+	-0.12	0.206	core
ID=C4B63_7g61;description=conserved hypothetical protein	PRFA01000007	+	0.973	0.925	core
ID=C4B63_43g193;description=conserved hypothetical protein	PRFA01000043	-	0.977	0.996	core
ID=C4B63_27g270;description=conserved hypothetical protein	PRFA01000027	-	-0.049	0.326	core
ID=C4B63_12g227;description=conserved hypothetical protein	PRFA01000012	-	1.054	1.052	core
ID=C4B63_2g437;description=conserved hypothetical protein	PRFA01000002	+	1.158	1.134	core
ID=C4B63_19g33;description=conserved hypothetical protein	PRFA01000019	+	1.108	1.082	core
ID=C4B63_140g33;description=conserved hypothetical protein	PRFA01000140	-	-0.137	0.005	core
ID=C4B63_20g307;description=conserved hypothetical protein	PRFA01000020	-	0.803	0.813	core
ID=C4B63_1g817;description=conserved hypothetical protein	PRFA01000001	-	0.369	0.529	core
ID=C4B63_69g20;description=conserved hypothetical protein	PRFA01000069	+	0.842	1.018	core
ID=C4B63_57g124;description=conserved hypothetical protein	PRFA01000057	-	0.071	0.485	core
ID=C4B63_19g138;description=conserved hypothetical protein	PRFA01000019	+	1.351	1.289	core
ID=C4B63_6g426;description=conserved hypothetical protein	PRFA01000006	-	1.035	1.06	core
ID=C4B63_17g247;description=conserved hypothetical protein	PRFA01000017	-	1.162	1.086	core
ID=C4B63_10g114;description=conserved hypothetical protein	PRFA01000010	+	0.785	0.842	core
ID=C4B63_40g154;description=conserved hypothetical protein	PRFA01000040	+	0.968	1.019	core
ID=C4B63_44g105;description=conserved hypothetical protein	PRFA01000044	-		0	core
ID=C4B63_133g36;description=conserved hypothetical protein	PRFA01000133	-	1.1	1.109	core
ID=C4B63_238g13;description=conserved hypothetical protein	PRFA01000238	-	-0.018	0.193	core
ID=C4B63_28g130;description=conserved hypothetical protein	PRFA01000028	+	0.926	0.95	core
ID=C4B63_10g468;description=conserved hypothetical protein	PRFA01000010	-	0.908	1.041	core
ID=C4B63_4g74;description=conserved hypothetical protein	PRFA01000004	+	-0.051	0	core
ID=C4B63_7g384;description=conserved hypothetical protein	PRFA01000007	-	1.22	1.135	core
ID=C4B63_325g3;description=conserved hypothetical protein	PRFA01000325	+	-0.101	0.188	core
ID=C4B63_33g139;description=conserved hypothetical protein	PRFA01000033	+	-0.179	0.124	core
ID=C4B63_301g9;description=conserved hypothetical protein	PRFA01000301	+		0	core
ID=C4B63_252g11;description=conserved hypothetical protein	PRFA01000252	+	-0.121	0.121	core
ID=C4B63_24g297;description=conserved hypothetical protein	PRFA01000024	-	-0.103	0.234	core
ID=C4B63_32g243;description=conserved hypothetical protein	PRFA01000032	-	0.817	0.936	core
ID=C4B63_54g7;description=conserved hypothetical protein	PRFA01000054	+	1.039	1	core
ID=C4B63_218g34;description=conserved hypothetical protein	PRFA01000218	-	-0.001	0	core
ID=C4B63_4g129;description=conserved hypothetical protein	PRFA01000004	+	1.051	1.019	core
ID=C4B63_41g217;description=conserved hypothetical protein	PRFA01000041	-	0.972	0.95	core
ID=C4B63_110g31;description=conserved hypothetical protein	PRFA01000110	+	-0.267	0.188	core
ID=C4B63_43g205;description=conserved hypothetical protein	PRFA01000043	-	-0.119	0	core
ID=C4B63_12g339;description=conserved hypothetical protein	PRFA01000012	-	1.04	1.041	core
ID=C4B63_35g182;description=conserved hypothetical protein	PRFA01000035	+	-0.13	0.391	core
ID=C4B63_18g245;description=conserved hypothetical protein	PRFA01000018	-	1.103	1.087	core
ID=C4B63_339g11;description=conserved hypothetical protein	PRFA01000339	-	-0.056	0.176	core
ID=C4B63_14g37;description=conserved hypothetical protein	PRFA01000014	+	1.039	0.986	core
ID=C4B63_392g21;description=conserved hypothetical protein	PRFA01000392	-	-0.011	0.612	core
ID=C4B63_1g218;description=conserved hypothetical protein	PRFA01000001	+	0.472	0.79	core
ID=C4B63_25g238;description=conserved hypothetical protein	PRFA01000025	-	0.872	0.933	core
ID=C4B63_7g427;description=conserved hypothetical protein	PRFA01000007	-	1.319	1.239	core
ID=C4B63_4g445;description=conserved hypothetical protein	PRFA01000004	-		0	core
ID=C4B63_30g292;description=conserved hypothetical protein	PRFA01000030	-	0.491	0.767	core
ID=C4B63_6g207;description=conserved hypothetical protein	PRFA01000006	+	-0.037	0.182	core
ID=C4B63_4g439;description=conserved hypothetical protein	PRFA01000004	-	-0.001	0	core
ID=C4B63_145g17;description=conserved hypothetical protein	PRFA01000145	+	-0.085	0.149	core
ID=C4B63_42g233;description=conserved hypothetical protein	PRFA01000042	-	1	0.999	core
ID=C4B63_114g5;description=conserved hypothetical protein	PRFA01000114	+	-0.059	0.111	core
ID=C4B63_47g114;description=conserved hypothetical protein	PRFA01000047	+	-0.054	0.048	core
ID=C4B63_70g130;description=conserved hypothetical protein	PRFA01000070	-		0	core
ID=C4B63_218g25;description=conserved hypothetical protein	PRFA01000218	-	-0.344	0.096	core
ID=C4B63_73g15;description=conserved hypothetical protein	PRFA01000073	+	-0.076	0	core
ID=C4B63_9g454;description=conserved hypothetical protein	PRFA01000009	-	0.975	1.025	core
ID=C4B63_136g45;description=conserved hypothetical protein	PRFA01000136	-	0.091	0.239	core
ID=C4B63_37g404;description=conserved hypothetical protein	PRFA01000037	-	-0.048	0.579	core
ID=C4B63_96g39;description=conserved hypothetical protein	PRFA01000096	+	-0.331	0.027	core
ID=C4B63_338g15;description=conserved hypothetical protein	PRFA01000338	+	-0.111	0.046	core
ID=C4B63_10g482;description=conserved hypothetical protein	PRFA01000010	-	0.834	0.914	core
ID=C4B63_163g48;description=conserved hypothetical protein	PRFA01000163	-	-0.023	0.019	core
ID=C4B63_70g86;description=conserved hypothetical protein	PRFA01000070	-	1.114	1.08	core
ID=C4B63_25g281;description=conserved hypothetical protein	PRFA01000025	-	0.869	0.962	core
ID=C4B63_75g103;description=conserved hypothetical protein	PRFA01000075	-	-0.056	0.553	core
ID=C4B63_53g150;description=conserved hypothetical protein	PRFA01000053	-	0.916	0.937	core
ID=C4B63_12g201;description=conserved hypothetical protein	PRFA01000012	-	1.032	1.042	core
ID=C4B63_1g31;description=conserved hypothetical protein	PRFA01000001	+	-0.06	0.116	core
ID=C4B63_72g95;description=conserved hypothetical protein	PRFA01000072	-	1.064	1.026	core
ID=C4B63_4g211;description=conserved hypothetical protein	PRFA01000004	+	1.119	1.111	core
ID=C4B63_45g71;description=conserved hypothetical protein	PRFA01000045	+	0.862	0.888	core
ID=C4B63_23g25;description=conserved hypothetical protein	PRFA01000023	+	1.207	1.16	core
ID=C4B63_24g310;description=conserved hypothetical protein	PRFA01000024	-	1.071	0.993	core
ID=C4B63_10g479;description=conserved hypothetical protein	PRFA01000010	-	0.857	0.905	core
ID=C4B63_20g210;description=conserved hypothetical protein	PRFA01000020	+	0.932	0.97	core
ID=C4B63_23g273;description=conserved hypothetical protein	PRFA01000023	-	1.06	1.048	core
ID=C4B63_7g90;description=conserved hypothetical protein	PRFA01000007	+	1.237	1.141	core
ID=C4B63_43g170;description=conserved hypothetical protein	PRFA01000043	-	0.942	0.96	core
ID=C4B63_7g352;description=conserved hypothetical protein	PRFA01000007	-	1.351	1.301	core
ID=C4B63_79g92;description=conserved hypothetical protein	PRFA01000079	-	0.083	0.304	core
ID=C4B63_255g24;description=conserved hypothetical protein	PRFA01000255	-	-0.083	0.144	core
ID=C4B63_9g513;description=conserved hypothetical protein	PRFA01000009	-	1.035	1.03	core
ID=C4B63_233g8;description=conserved hypothetical protein	PRFA01000233	+	-0.073	0.262	core
ID=C4B63_54g73;description=conserved hypothetical protein	PRFA01000054	+	1.086	1.053	core
ID=C4B63_35g373;description=conserved hypothetical protein	PRFA01000035	-	0.708	0.783	core
ID=C4B63_41g235;description=conserved hypothetical protein	PRFA01000041	-	0.966	1.094	core
ID=C4B63_40g127;description=conserved hypothetical protein	PRFA01000040	+	0.979	0.989	core
ID=C4B63_23g209;description=conserved hypothetical protein	PRFA01000023	-	1.002	1.014	core
ID=C4B63_97g2;description=conserved hypothetical protein	PRFA01000097	+	-0.129	0.007	core
ID=C4B63_1g62;description=conserved hypothetical protein	PRFA01000001	+	0.927	0.954	core
ID=C4B63_16g325;description=conserved hypothetical protein	PRFA01000016	-	1.009	1.046	core
ID=C4B63_369g6;description=conserved hypothetical protein	PRFA01000369	+	-0.021	0.159	core
ID=C4B63_51g112;description=conserved hypothetical protein	PRFA01000051	+	0.881	0.899	core
ID=C4B63_42g253;description=conserved hypothetical protein	PRFA01000042	-	0.876	0.82	core
ID=C4B63_27g191;description=conserved hypothetical protein	PRFA01000027	-	0.952	0.957	core
ID=C4B63_335g1;description=conserved hypothetical protein	PRFA01000335	+		0	core
ID=C4B63_263g15;description=conserved hypothetical protein	PRFA01000263	+	-0.163	0.027	core
ID=C4B63_69g79;description=conserved hypothetical protein	PRFA01000069	+	-0.02	0	core
ID=C4B63_50g1;description=conserved hypothetical protein	PRFA01000050	+	0.111	0.144	core
ID=C4B63_223g22;description=conserved hypothetical protein	PRFA01000223	+	-0.014	0.024	core
ID=C4B63_148g24;description=conserved hypothetical protein	PRFA01000148	+	-0.097	0.084	core
ID=C4B63_30g263;description=conserved hypothetical protein	PRFA01000030	-	-0.112	0.128	core
ID=C4B63_8g463;description=conserved hypothetical protein	PRFA01000008	-	1.203	1.378	core
ID=C4B63_12g244;description=conserved hypothetical protein	PRFA01000012	-	0.947	0.967	core
ID=C4B63_40g130;description=conserved hypothetical protein	PRFA01000040	+	0.422	0.785	core
ID=C4B63_133g25;description=conserved hypothetical protein	PRFA01000133	-	-0.213	0.229	core
ID=C4B63_113g63;description=conserved hypothetical protein	PRFA01000113	-	1.05	0.981	core
ID=C4B63_61g120;description=conserved hypothetical protein	PRFA01000061	-	0.923	0.933	core
ID=C4B63_3g1126;description=conserved hypothetical protein	PRFA01000003	-	0.764	0.84	core
ID=C4B63_51g188;description=conserved hypothetical protein	PRFA01000051	-	0.718	0.713	core
ID=C4B63_16g104;description=conserved hypothetical protein	PRFA01000016	+	1.094	1.124	core
ID=C4B63_11g44;description=conserved hypothetical protein	PRFA01000011	+	0.89	0.863	core
ID=C4B63_6g297;description=conserved hypothetical protein	PRFA01000006	+	-0.012	0	core
ID=C4B63_242g12c;description=conserved hypothetical protein	PRFA01000242	+	-0.289	0.142	core
ID=C4B63_32g25;description=conserved hypothetical protein	PRFA01000032	+	-0.224	0.096	core
ID=C4B63_39g63;description=conserved hypothetical protein	PRFA01000039	+	-0.51	0.058	core
ID=C4B63_276g14;description=conserved hypothetical protein	PRFA01000276	-	0.008	0.16	core
ID=C4B63_80g5;description=conserved hypothetical protein	PRFA01000080	+	1.084	1.142	core
ID=C4B63_39g331;description=conserved hypothetical protein	PRFA01000039	-	0.745	0.83	core
ID=C4B63_26g324;description=conserved hypothetical protein	PRFA01000026	-	0.101	0.288	core
ID=C4B63_168g25;description=conserved hypothetical protein	PRFA01000168	-	-0.063	0.152	core
ID=C4B63_28g160;description=conserved hypothetical protein	PRFA01000028	+	0.836	0.862	core
ID=C4B63_14g212;description=conserved hypothetical protein	PRFA01000014	+	0.899	0.94	core
ID=C4B63_10g115;description=conserved hypothetical protein	PRFA01000010	+	0.759	0.813	core
ID=C4B63_2g652;description=conserved hypothetical protein	PRFA01000002	-	0.346	0.572	core
ID=C4B63_49g112;description=conserved hypothetical protein	PRFA01000049	-	0.906	0.945	core
ID=C4B63_55g99;description=conserved hypothetical protein	PRFA01000055	+	-0.481	0.034	core
ID=C4B63_7g291;description=conserved hypothetical protein	PRFA01000007	-	1.027	1.046	core
ID=C4B63_210g26;description=conserved hypothetical protein	PRFA01000210	-	-0.085	0.101	core
ID=C4B63_2g714;description=conserved hypothetical protein	PRFA01000002	-	1.025	1.028	core
ID=C4B63_72g36;description=conserved hypothetical protein	PRFA01000072	+	-0.12	0.12	core
ID=C4B63_208g32;description=conserved hypothetical protein	PRFA01000208	-	-0.043	0.186	core
ID=C4B63_12g408;description=conserved hypothetical protein	PRFA01000012	-	1.223	1.214	core
ID=C4B63_11g59;description=conserved hypothetical protein	PRFA01000011	+	-0.07	0	core
ID=C4B63_20g24;description=conserved hypothetical protein	PRFA01000020	+	0.966	1.011	core
ID=C4B63_84g174c;description=conserved hypothetical protein	PRFA01000084	+	1.147	1.084	core
ID=C4B63_242g4;description=conserved hypothetical protein	PRFA01000242	+	0.598	0.808	core
ID=C4B63_42g41;description=conserved hypothetical protein	PRFA01000042	+	1.109	1.286	core
ID=C4B63_212g22;description=conserved hypothetical protein	PRFA01000212	+	0.101	0.286	core
ID=C4B63_2g707;description=conserved hypothetical protein	PRFA01000002	-		0	core
ID=C4B63_22g72;description=conserved hypothetical protein	PRFA01000022	+	0.973	0.96	core
ID=C4B63_107g59;description=conserved hypothetical protein	PRFA01000107	-	-0.192	0.322	core
ID=C4B63_250g14;description=conserved hypothetical protein	PRFA01000250	-	-0.361	0.062	core
ID=C4B63_40g98;description=conserved hypothetical protein	PRFA01000040	+	1.084	1.082	core
ID=C4B63_391g60c;description=conserved hypothetical protein	PRFA01000391	-	-0.054	0.193	core
ID=C4B63_31g107;description=conserved hypothetical protein	PRFA01000031	+	1.09	1.131	core
ID=C4B63_6g412;description=conserved hypothetical protein	PRFA01000006	-	0.594	0.685	core
ID=C4B63_178g46;description=conserved hypothetical protein	PRFA01000178	-		0	core
ID=C4B63_110g42;description=conserved hypothetical protein	PRFA01000110	+	-0.25	0.12	core
ID=C4B63_23g271;description=conserved hypothetical protein	PRFA01000023	-	1.149	1.126	core
ID=C4B63_14g234;description=conserved hypothetical protein	PRFA01000014	+	-0.027	0.109	core
ID=C4B63_17g238;description=conserved hypothetical protein	PRFA01000017	-	-0.037	0	core
ID=C4B63_33g580c;description=conserved hypothetical protein	PRFA01000033	+	-0.107	0.237	core
ID=C4B63_83g74;description=conserved hypothetical protein	PRFA01000083	-	0.908	0.952	core
ID=C4B63_44g189;description=conserved hypothetical protein	PRFA01000044	-	1.002	1.11	core
ID=C4B63_15g388;description=conserved hypothetical protein	PRFA01000015	-	0.353	0.596	core
ID=C4B63_28g83;description=conserved hypothetical protein	PRFA01000028	+	0.945	0.984	core
ID=C4B63_12g110;description=conserved hypothetical protein	PRFA01000012	+	-0.082	0.1	core
ID=C4B63_38g59;description=conserved hypothetical protein	PRFA01000038	+	1.188	1.162	core
ID=C4B63_13g137;description=conserved hypothetical protein	PRFA01000013	+	0.996	1.057	core
ID=C4B63_2g78;description=conserved hypothetical protein	PRFA01000002	+	1.005	1.066	core
ID=C4B63_1g397;description=conserved hypothetical protein	PRFA01000001	+	0.315	0.643	core
ID=C4B63_17g239;description=conserved hypothetical protein	PRFA01000017	-	0.111	0.151	core
ID=C4B63_7g365;description=conserved hypothetical protein	PRFA01000007	-	1.111	1.091	core
ID=C4B63_48g20;description=conserved hypothetical protein	PRFA01000048	+	1.076	1.107	core
ID=C4B63_6g208;description=conserved hypothetical protein	PRFA01000006	+	-0.047	0.096	core
ID=C4B63_69g53;description=conserved hypothetical protein	PRFA01000069	+	-0.129	0.054	core
ID=C4B63_42g84;description=conserved hypothetical protein	PRFA01000042	+	0.87	0.94	core
ID=C4B63_21g49;description=conserved hypothetical protein	PRFA01000021	+	0.922	0.956	core
ID=C4B63_2g829;description=conserved hypothetical protein	PRFA01000002	-	0.853	0.937	core
ID=C4B63_72g85;description=conserved hypothetical protein	PRFA01000072	-	0.823	0.921	core
ID=C4B63_40g150;description=conserved hypothetical protein	PRFA01000040	+	-0.094	0.075	core
ID=C4B63_4g91;description=conserved hypothetical protein	PRFA01000004	+	0.968	0.968	core
ID=C4B63_19g187;description=conserved hypothetical protein	PRFA01000019	-	1.235	1.206	core
ID=C4B63_60g138;description=conserved hypothetical protein	PRFA01000060	-	-0.058	0.383	core
ID=C4B63_2g883;description=conserved hypothetical protein	PRFA01000002	-	-0.074	0.131	core
ID=C4B63_6g138;description=conserved hypothetical protein	PRFA01000006	+	-0.116	0.192	core
ID=C4B63_8g481;description=conserved hypothetical protein	PRFA01000008	-	1.301	1.185	core
ID=C4B63_133g172c;description=conserved hypothetical protein	PRFA01000133	-	1.229	1.289	core
ID=C4B63_319g1;description=conserved hypothetical protein	PRFA01000319	+	-0.037	0.142	core
ID=C4B63_1g133c;description=conserved hypothetical protein	PRFA01000001	+	0.184	0.5	core
ID=C4B63_236g23;description=conserved hypothetical protein	PRFA01000236	+	-0.202	0.125	core
ID=C4B63_120g29;description=conserved hypothetical protein	PRFA01000120	+	-0.252	0.225	core
ID=C4B63_16g141;description=conserved hypothetical protein	PRFA01000016	+	-0.139	0.206	core
ID=C4B63_6g435;description=conserved hypothetical protein	PRFA01000006	-	0.919	0.941	core
ID=C4B63_102g62;description=conserved hypothetical protein	PRFA01000102	-	-0.105	0.117	core
ID=C4B63_60g139;description=conserved hypothetical protein	PRFA01000060	-	0.487	0.723	core
ID=C4B63_38g49;description=conserved hypothetical protein	PRFA01000038	+	0.934	0.964	core
ID=C4B63_49g181;description=conserved hypothetical protein	PRFA01000049	-	0.834	0.965	core
ID=C4B63_24g1502c;description=conserved hypothetical protein	PRFA01000024	-	-0.129	0.119	core
ID=C4B63_72g88;description=conserved hypothetical protein	PRFA01000072	-	0.971	1.078	core
ID=C4B63_41g197;description=conserved hypothetical protein	PRFA01000041	-	0.901	0.877	core
ID=C4B63_10g407;description=conserved hypothetical protein	PRFA01000010	-	1.003	1.07	core
ID=C4B63_23g257;description=conserved hypothetical protein	PRFA01000023	-	1.131	1.111	core
ID=C4B63_11g30;description=conserved hypothetical protein	PRFA01000011	+	1.08	1.082	core
ID=C4B63_16g126;description=conserved hypothetical protein	PRFA01000016	+	0.839	0.823	core
ID=C4B63_38g314;description=conserved hypothetical protein	PRFA01000038	-	0.362	0.638	core
ID=C4B63_23g241;description=conserved hypothetical protein	PRFA01000023	-	1.18	1.153	core
ID=C4B63_21g284;description=conserved hypothetical protein	PRFA01000021	-	0.853	0.859	core
ID=C4B63_184g185c;description=conserved hypothetical protein	PRFA01000184	-	-0.065	0.331	core
ID=C4B63_52g56;description=conserved hypothetical protein	PRFA01000052	+	0.979	1.021	core
ID=C4B63_45g100;description=conserved hypothetical protein	PRFA01000045	+	0.867	0.888	core
ID=C4B63_34g317;description=conserved hypothetical protein	PRFA01000034	-	0.939	0.95	core
ID=C4B63_60g170;description=conserved hypothetical protein	PRFA01000060	-	1.347	1.187	core
ID=C4B63_39g332;description=conserved hypothetical protein	PRFA01000039	-	0.685	0.796	core
ID=C4B63_41g79;description=conserved hypothetical protein	PRFA01000041	+	1	1.026	core
ID=C4B63_313g4;description=conserved hypothetical protein	PRFA01000313	-	-0.109	0.017	core
ID=C4B63_25g297;description=conserved hypothetical protein	PRFA01000025	-	0.87	0.926	core
ID=C4B63_69g151;description=conserved hypothetical protein	PRFA01000069	-	1.117	1.319	core
ID=C4B63_219g54;description=conserved hypothetical protein	PRFA01000219	-	-0.251	0.076	core
ID=C4B63_19g264;description=conserved hypothetical protein	PRFA01000019	-	1.185	1.137	core
ID=C4B63_40g102;description=conserved hypothetical protein	PRFA01000040	+	1.112	1.089	core
ID=C4B63_60g129;description=conserved hypothetical protein	PRFA01000060	-	1.03	1.06	core
ID=C4B63_10g275;description=conserved hypothetical protein	PRFA01000010	-	-0.066	0.191	core
ID=C4B63_69g155;description=conserved hypothetical protein	PRFA01000069	-	1.322	1.32	core
ID=C4B63_39g312;description=conserved hypothetical protein	PRFA01000039	-	-0.051	0.023	core
ID=C4B63_76g130;description=conserved hypothetical protein	PRFA01000076	-	-0.308	0.095	core
ID=C4B63_10g410;description=conserved hypothetical protein	PRFA01000010	-	0.932	0.964	core
ID=C4B63_13g320;description=conserved hypothetical protein	PRFA01000013	-	1.032	1.026	core
ID=C4B63_27g211;description=conserved hypothetical protein	PRFA01000027	-	0.189	0.461	core
ID=C4B63_5g421;description=conserved hypothetical protein	PRFA01000005	-	0.491	0.566	core
ID=C4B63_45g85;description=conserved hypothetical protein	PRFA01000045	+	0.958	0.964	core
ID=C4B63_135g33;description=conserved hypothetical protein	PRFA01000135	-	0.187	0.612	core
ID=C4B63_160g30;description=conserved hypothetical protein	PRFA01000160	-	0.076	0.209	core
ID=C4B63_2g159;description=conserved hypothetical protein	PRFA01000002	+	1.095	1.071	core
ID=C4B63_144g106c;description=conserved hypothetical protein	PRFA01000144	+	-0.275	0.151	core
ID=C4B63_18g234;description=conserved hypothetical protein	PRFA01000018	-	1.145	1.133	core
ID=C4B63_16g201;description=conserved hypothetical protein	PRFA01000016	+	0.272	0.673	core
ID=C4B63_40g48;description=conserved hypothetical protein	PRFA01000040	+	1.133	1.076	core
ID=C4B63_9g415;description=conserved hypothetical protein	PRFA01000009	-	-0.017	0.283	core
ID=C4B63_18g1175c;description=conserved hypothetical protein	PRFA01000018	-	-0.783	0.145	core
ID=C4B63_23g127;description=conserved hypothetical protein	PRFA01000023	+	1.057	1.109	core
ID=C4B63_2g825;description=conserved hypothetical protein	PRFA01000002	-	0.872	0.854	core
ID=C4B63_4g524;description=conserved hypothetical protein	PRFA01000004	-	0.864	0.896	core
ID=C4B63_102g63;description=conserved hypothetical protein	PRFA01000102	-	-0.09	0.302	core
ID=C4B63_12g252;description=conserved hypothetical protein	PRFA01000012	-	1.234	1.19	core
ID=C4B63_38g45;description=conserved hypothetical protein	PRFA01000038	+	0.86	0.871	core
ID=C4B63_18g201;description=conserved hypothetical protein	PRFA01000018	-	1.504	1.638	core
ID=C4B63_20g44;description=conserved hypothetical protein	PRFA01000020	+	0.933	0.937	core
ID=C4B63_49g75;description=conserved hypothetical protein	PRFA01000049	+	0.694	0.777	core
ID=C4B63_22g287;description=conserved hypothetical protein	PRFA01000022	-	1.22	1.467	core
ID=C4B63_24g228;description=conserved hypothetical protein	PRFA01000024	-	0.844	0.943	core
ID=C4B63_28g167;description=conserved hypothetical protein	PRFA01000028	+	0.635	0.744	core
ID=C4B63_10g132;description=conserved hypothetical protein	PRFA01000010	+	0.865	0.865	core
ID=C4B63_6g434;description=conserved hypothetical protein	PRFA01000006	-	0.994	1.026	core
ID=C4B63_40g144;description=conserved hypothetical protein	PRFA01000040	+	0.764	0.928	core
ID=C4B63_34g219;description=conserved hypothetical protein	PRFA01000034	-	-0.158	0.211	core
ID=C4B63_157g25;description=conserved hypothetical protein	PRFA01000157	-	-0.132	0.367	core
ID=C4B63_309g9;description=conserved hypothetical protein	PRFA01000309	-	-0.018	0.383	core
ID=C4B63_24g314;description=conserved hypothetical protein	PRFA01000024	-	0.973	0.959	core
ID=C4B63_42g215;description=conserved hypothetical protein	PRFA01000042	-	0.068	0.547	core
ID=C4B63_13g275;description=conserved hypothetical protein	PRFA01000013	-	0.931	0.915	core
ID=C4B63_83g30;description=conserved hypothetical protein	PRFA01000083	+	0.913	0.955	core
ID=C4B63_34g121;description=conserved hypothetical protein	PRFA01000034	+	0.057	0.426	core
ID=C4B63_3g63;description=conserved hypothetical protein	PRFA01000003	+	0.296	0.657	core
ID=C4B63_10g518;description=conserved hypothetical protein	PRFA01000010	-	0.939	0.947	core
ID=C4B63_27g328;description=conserved hypothetical protein	PRFA01000027	-	-0.218	0.213	core
ID=C4B63_43g149;description=conserved hypothetical protein	PRFA01000043	-	1.154	1.175	core
ID=C4B63_4g352;description=conserved hypothetical protein	PRFA01000004	-	1.051	1.093	core
ID=C4B63_7g434;description=conserved hypothetical protein	PRFA01000007	-	1.281	1.212	core
ID=C4B63_32g333;description=conserved hypothetical protein	PRFA01000032	-	0.023	0.357	core
ID=C4B63_2g335;description=conserved hypothetical protein	PRFA01000002	+	1.159	1.122	core
ID=C4B63_17g248;description=conserved hypothetical protein	PRFA01000017	-	1.086	1.072	core
ID=C4B63_110g23;description=conserved hypothetical protein	PRFA01000110	+	-0.152	0.108	core
ID=C4B63_293g6;description=conserved hypothetical protein	PRFA01000293	+	-0.06	0.3	core
ID=C4B63_84g71;description=conserved hypothetical protein	PRFA01000084	-	0.997	0.948	core
ID=C4B63_14g216;description=conserved hypothetical protein	PRFA01000014	+	1.145	1.085	core
ID=C4B63_6g446;description=conserved hypothetical protein	PRFA01000006	-	0.669	0.819	core
ID=C4B63_19g116;description=conserved hypothetical protein	PRFA01000019	+	1.148	1.076	core
ID=C4B63_19g131;description=conserved hypothetical protein	PRFA01000019	+	1.078	1.052	core
ID=C4B63_8g212;description=conserved hypothetical protein	PRFA01000008	+	1.203	1.109	core
ID=C4B63_31g94;description=conserved hypothetical protein	PRFA01000031	+	1.021	1.001	core
ID=C4B63_192g24;description=conserved hypothetical protein	PRFA01000192	-	0.069	0.215	core
ID=C4B63_40g74;description=conserved hypothetical protein	PRFA01000040	+	1.127	1.123	core
ID=C4B63_2g710;description=conserved hypothetical protein	PRFA01000002	-	0.956	0.967	core
ID=C4B63_86g78;description=conserved hypothetical protein	PRFA01000086	-	0.421	0.645	core
ID=C4B63_237g17;description=conserved hypothetical protein	PRFA01000237	+	-0.024	0.054	core
ID=C4B63_44g219;description=conserved hypothetical protein	PRFA01000044	-	1.23	1.379	core
ID=C4B63_55g22;description=conserved hypothetical protein	PRFA01000055	+	1.234	1.325	core
ID=C4B63_47g97;description=conserved hypothetical protein	PRFA01000047	+	0.015	0.095	core
ID=C4B63_41g207;description=conserved hypothetical protein	PRFA01000041	-	0.869	0.953	core
ID=C4B63_46g66;description=conserved hypothetical protein	PRFA01000046	+	-0.004	0	core
ID=C4B63_45g84;description=conserved hypothetical protein	PRFA01000045	+	0.955	0.994	core
ID=C4B63_300g21;description=conserved hypothetical protein	PRFA01000300	-	-0.043	0.401	core
ID=C4B63_8g496;description=conserved hypothetical protein	PRFA01000008	-	1.07	1.044	core
ID=C4B63_55g183c;description=conserved hypothetical protein	PRFA01000055	+	1.157	1.327	core
ID=C4B63_17g279;description=conserved hypothetical protein	PRFA01000017	-	1.129	1.035	core
ID=C4B63_4g224;description=conserved hypothetical protein	PRFA01000004	+	1.052	0.985	core
ID=C4B63_4g98;description=conserved hypothetical protein	PRFA01000004	+	1.127	1.179	core
ID=C4B63_2g438;description=conserved hypothetical protein	PRFA01000002	+	1.121	1.143	core
ID=C4B63_8g510;description=conserved hypothetical protein	PRFA01000008	-	1.274	1.193	core
ID=C4B63_18g13;description=conserved hypothetical protein	PRFA01000018	+	0.6	0.653	core
ID=C4B63_235g11c;description=conserved hypothetical protein	PRFA01000235	+	0.075	0.384	core
ID=C4B63_442g14;description=conserved hypothetical protein	PRFA01000442	+	0.331	0.359	core
ID=C4B63_38g91;description=conserved hypothetical protein	PRFA01000038	+	-0.069	0.273	core
ID=C4B63_1g20;description=conserved hypothetical protein	PRFA01000001	+	-0.037	0.191	core
ID=C4B63_25g194;description=conserved hypothetical protein	PRFA01000025	-	0.868	0.857	core
ID=C4B63_86g87;description=conserved hypothetical protein	PRFA01000086	-	0.369	0.588	core
ID=C4B63_14g161;description=conserved hypothetical protein	PRFA01000014	+	0.954	1.016	core
ID=C4B63_2g783;description=conserved hypothetical protein	PRFA01000002	-	0.958	0.963	core
ID=C4B63_163g46;description=conserved hypothetical protein	PRFA01000163	-	-0.076	0.008	core
ID=C4B63_251g14;description=conserved hypothetical protein	PRFA01000251	+		0	core
ID=C4B63_49g173;description=conserved hypothetical protein	PRFA01000049	-	0.808	0.838	core
ID=C4B63_21g57;description=conserved hypothetical protein	PRFA01000021	+	1.071	1.081	core
ID=C4B63_20g311;description=conserved hypothetical protein	PRFA01000020	-	0.776	0.838	core
ID=C4B63_2g433;description=conserved hypothetical protein	PRFA01000002	+	1.024	1.026	core
ID=C4B63_263g1;description=conserved hypothetical protein	PRFA01000263	+	-0.043	0	core
ID=C4B63_2g364;description=conserved hypothetical protein	PRFA01000002	+	1.001	0.955	core
ID=C4B63_44g160;description=conserved hypothetical protein	PRFA01000044	-	-0.231	0.251	core
ID=C4B63_9g408;description=conserved hypothetical protein	PRFA01000009	-	0.992	0.951	core
ID=C4B63_4g218;description=conserved hypothetical protein	PRFA01000004	+	1.066	0.97	core
ID=C4B63_2g54;description=conserved hypothetical protein	PRFA01000002	+	1.017	0.999	core
ID=C4B63_30g223;description=conserved hypothetical protein	PRFA01000030	-	0.878	0.92	core
ID=C4B63_10g458;description=conserved hypothetical protein	PRFA01000010	-	0.985	1.05	core
ID=C4B63_4g100;description=conserved hypothetical protein	PRFA01000004	+	1.094	1.101	core
ID=C4B63_1g1404;description=conserved hypothetical protein	PRFA01000001	-	0.504	0.76	core
ID=C4B63_41g1059c;description=conserved hypothetical protein	PRFA01000041	-	0.472	0.745	core
ID=C4B63_4g507;description=conserved hypothetical protein	PRFA01000004	-	0.97	0.945	core
ID=C4B63_266g13;description=conserved hypothetical protein	PRFA01000266	-	0.003	0.204	core
ID=C4B63_18g208;description=conserved hypothetical protein	PRFA01000018	-	1.192	1.242	core
ID=C4B63_68g87;description=conserved hypothetical protein	PRFA01000068	-	0.622	0.832	core
ID=C4B63_42g86;description=conserved hypothetical protein	PRFA01000042	+	0.792	0.829	core
ID=C4B63_55g84;description=conserved hypothetical protein	PRFA01000055	+	0.904	0.937	core
ID=C4B63_45g70;description=conserved hypothetical protein	PRFA01000045	+	0.931	0.919	core
ID=C4B63_30g140;description=conserved hypothetical protein	PRFA01000030	-	0.909	0.912	core
ID=C4B63_17g240;description=conserved hypothetical protein	PRFA01000017	-	0.467	0.625	core
ID=C4B63_4g327;description=conserved hypothetical protein	PRFA01000004	-	1.227	1.173	core
ID=C4B63_58g52;description=conserved hypothetical protein	PRFA01000058	+	0.883	0.881	core
ID=C4B63_7g376;description=conserved hypothetical protein	PRFA01000007	-	1.322	1.254	core
ID=C4B63_19g174;description=conserved hypothetical protein	PRFA01000019	-	1.043	1.017	core
ID=C4B63_52g49;description=conserved hypothetical protein	PRFA01000052	+	0.939	0.997	core
ID=C4B63_23g157;description=conserved hypothetical protein	PRFA01000023	-	0.175	0.518	core
ID=C4B63_33g138;description=conserved hypothetical protein	PRFA01000033	+	0.089	0.372	core
ID=C4B63_167g36;description=conserved hypothetical protein	PRFA01000167	-	0.063	0.645	core
ID=C4B63_310g10;description=conserved hypothetical protein	PRFA01000310	+	-0.079	0	core
ID=C4B63_69g134;description=conserved hypothetical protein	PRFA01000069	-	-0.371	0.041	core
ID=C4B63_61g92;description=conserved hypothetical protein	PRFA01000061	-	0.814	0.858	core
ID=C4B63_86g86;description=conserved hypothetical protein	PRFA01000086	-	0.232	0.475	core
ID=C4B63_181g1;description=conserved hypothetical protein	PRFA01000181	+	0.268	0.318	core
ID=C4B63_87g33;description=conserved hypothetical protein	PRFA01000087	+	0.493	0.639	core
ID=C4B63_133g24;description=conserved hypothetical protein	PRFA01000133	-	0.498	0.939	core
ID=C4B63_27g197;description=conserved hypothetical protein	PRFA01000027	-	0.773	0.837	core
ID=C4B63_144g4;description=conserved hypothetical protein	PRFA01000144	+	0.015	0.359	core
ID=C4B63_74g133;description=conserved hypothetical protein	PRFA01000074	-	0.118	0.428	core
ID=C4B63_219g45;description=conserved hypothetical protein	PRFA01000219	-	-0.326	0.029	core
ID=C4B63_70g69;description=conserved hypothetical protein	PRFA01000070	-	0.806	0.864	core
ID=C4B63_61g115;description=conserved hypothetical protein	PRFA01000061	-	0.093	0.391	core
ID=C4B63_76g31;description=conserved hypothetical protein%2Czinc finger protein family member	PRFA01000076	+	0.971	0.962	core
ID=C4B63_63g17;description=conserved hypothetical protein	PRFA01000063	+	1.164	1.084	core
ID=C4B63_38g143;description=conserved hypothetical protein	PRFA01000038	+	-0.012	0.339	core
ID=C4B63_84g67;description=conserved hypothetical protein	PRFA01000084	-	-0.286	0.134	core
ID=C4B63_40g29;description=conserved hypothetical protein	PRFA01000040	+	0.869	0.854	core
ID=C4B63_20g18;description=conserved hypothetical protein	PRFA01000020	+	0.887	0.942	core
ID=C4B63_8g525;description=conserved hypothetical protein	PRFA01000008	-	0.946	1.03	core
ID=C4B63_161g36;description=conserved hypothetical protein	PRFA01000161	-	-0.28	0.022	core
ID=C4B63_246g15;description=conserved hypothetical protein	PRFA01000246	+	-0.018	0.052	core
ID=C4B63_2g4014c;description=conserved hypothetical protein	PRFA01000002	-	1.093	1.025	core
ID=C4B63_13g957c;description=conserved hypothetical protein	PRFA01000013	+	0.736	0.823	core
ID=C4B63_23g136;description=conserved hypothetical protein	PRFA01000023	+	-0.013	0.135	core
ID=C4B63_177g41;description=conserved hypothetical protein	PRFA01000177	-	0.355	0.554	core
ID=C4B63_87g29;description=conserved hypothetical protein	PRFA01000087	+	0.765	0.912	core
ID=C4B63_1g34;description=conserved hypothetical protein	PRFA01000001	+	-0.002	0	core
ID=C4B63_7g127;description=conserved hypothetical protein	PRFA01000007	+	1.141	1.136	core
ID=C4B63_28g169;description=conserved hypothetical protein	PRFA01000028	+	0.796	0.95	core
ID=C4B63_26g299;description=conserved hypothetical protein	PRFA01000026	-	0.936	1.027	core
ID=C4B63_60g120;description=conserved hypothetical protein	PRFA01000060	-	-0.125	0.014	core
ID=C4B63_66g16;description=conserved hypothetical protein	PRFA01000066	+	-0.233	0.043	core
ID=C4B63_61g76;description=conserved hypothetical protein	PRFA01000061	-	0.83	0.996	core
ID=C4B63_44g833c;description=conserved hypothetical protein	PRFA01000044	-	0.893	0.99	core
ID=C4B63_14g66;description=conserved hypothetical protein	PRFA01000014	+	1.054	1.066	core
ID=C4B63_22g95;description=conserved hypothetical protein	PRFA01000022	+	0.849	0.898	core
ID=C4B63_51g86;description=conserved hypothetical protein	PRFA01000051	+	0.989	0.996	core
ID=C4B63_20g156;description=conserved hypothetical protein%2Cleucine-rich repeat protein (LRRP)	PRFA01000020	+	1.167	1.136	core
ID=C4B63_63g84;description=conserved hypothetical protein	PRFA01000063	+	1.051	0.978	core
ID=C4B63_2g212;description=conserved hypothetical protein	PRFA01000002	+	1.069	1.016	core
ID=C4B63_20g339;description=conserved hypothetical protein	PRFA01000020	-	-0.012	0	core
ID=C4B63_72g37;description=conserved hypothetical protein	PRFA01000072	+	0.074	0.481	core
ID=C4B63_30g1137c;description=conserved hypothetical protein	PRFA01000030	-		0	core
ID=C4B63_109g40;description=conserved hypothetical protein	PRFA01000109	-	0.109	0.363	core
ID=C4B63_218g31;description=conserved hypothetical protein	PRFA01000218	-	-0.059	0	core
ID=C4B63_54g44;description=conserved hypothetical protein	PRFA01000054	+	1.032	1.051	core
ID=C4B63_27g177;description=conserved hypothetical protein	PRFA01000027	-	0.895	0.932	core
ID=C4B63_25g242;description=conserved hypothetical protein	PRFA01000025	-	0.927	0.953	core
ID=C4B63_12g313;description=conserved hypothetical protein	PRFA01000012	-	-0.09	0.294	core
ID=C4B63_161g27;description=conserved hypothetical protein	PRFA01000161	-	-0.188	0.414	core
ID=C4B63_24g281;description=conserved hypothetical protein	PRFA01000024	-	0.061	0.267	core
ID=C4B63_113g292c;description=conserved hypothetical protein	PRFA01000113	-	1.186	1.225	core
ID=C4B63_430g10;description=conserved hypothetical protein	PRFA01000430	-	-0.019	-0.011	core
ID=C4B63_25g110;description=conserved hypothetical protein	PRFA01000025	+	0.845	0.829	core
ID=C4B63_286g2;description=conserved hypothetical protein	PRFA01000286	+	0.353	0.578	core
ID=C4B63_9g232;description=conserved hypothetical protein	PRFA01000009	-	-0.219	0.133	core
ID=C4B63_10g1930c;description=conserved hypothetical protein	PRFA01000010	-	1.247	1.293	core
ID=C4B63_64g135;description=conserved hypothetical protein	PRFA01000064	-	0.449	0.688	core
ID=C4B63_228g44;description=conserved hypothetical protein	PRFA01000228	-	-0.165	0.257	core
ID=C4B63_32g45;description=conserved hypothetical protein	PRFA01000032	+	-0.207	0.095	core
ID=C4B63_151g29;description=conserved hypothetical protein	PRFA01000151	+	-0.057	0.276	core
ID=C4B63_19g184;description=conserved hypothetical protein	PRFA01000019	-	1.169	1.138	core
ID=C4B63_1g173;description=conserved hypothetical protein	PRFA01000001	+	-0.063	0.263	core
ID=C4B63_47g106;description=conserved hypothetical protein	PRFA01000047	+	-0.142	0.145	core
ID=C4B63_9g1532c;description=conserved hypothetical protein	PRFA01000009	-	0.917	0.933	core
ID=C4B63_147g72;description=conserved hypothetical protein	PRFA01000147	-	-0.048	0.16	core
ID=C4B63_23g37;description=conserved hypothetical protein	PRFA01000023	+	1.226	1.197	core
ID=C4B63_13g307;description=conserved hypothetical protein	PRFA01000013	-	1.038	1.002	core
ID=C4B63_70g103;description=conserved hypothetical protein	PRFA01000070	-	0.673	0.743	core
ID=C4B63_18g242;description=conserved hypothetical protein	PRFA01000018	-	1.282	1.196	core
ID=C4B63_16g131;description=conserved hypothetical protein	PRFA01000016	+	0.919	0.879	core
ID=C4B63_30g206;description=conserved hypothetical protein	PRFA01000030	-	0.777	0.856	core
ID=C4B63_16g25;description=conserved hypothetical protein	PRFA01000016	+	-0.214	0.19	core
ID=C4B63_18g241;description=conserved hypothetical protein	PRFA01000018	-	1.142	1.151	core
ID=C4B63_6g107;description=conserved hypothetical protein	PRFA01000006	+	1.099	1.054	core
ID=C4B63_2g22;description=conserved hypothetical protein	PRFA01000002	+	0.915	0.935	core
ID=C4B63_10g492;description=conserved hypothetical protein	PRFA01000010	-	0.922	0.941	core
ID=C4B63_53g22;description=conserved hypothetical protein	PRFA01000053	+	0.119	0.4	core
ID=C4B63_112g45;description=conserved hypothetical protein	PRFA01000112	+	-0.02	0	core
ID=C4B63_16g287;description=conserved hypothetical protein	PRFA01000016	-	-0.267	0.248	core
ID=C4B63_48g39;description=conserved hypothetical protein	PRFA01000048	+	0.041	0.255	core
ID=C4B63_170g25;description=conserved hypothetical protein	PRFA01000170	+	-0.11	0	core
ID=C4B63_71g194;description=conserved hypothetical protein	PRFA01000071	-	0.433	0.67	core
ID=C4B63_27g215;description=conserved hypothetical protein	PRFA01000027	-	0.77	0.82	core
ID=C4B63_4g263;description=conserved hypothetical protein	PRFA01000004	+	1.111	1.065	core
ID=C4B63_105g69;description=conserved hypothetical protein	PRFA01000105	-	-0.425	0.12	core
ID=C4B63_48g25;description=conserved hypothetical protein	PRFA01000048	+	1.156	1.075	core
ID=C4B63_238g17;description=conserved hypothetical protein	PRFA01000238	-	-0.078	0.095	core
ID=C4B63_13g336;description=conserved hypothetical protein	PRFA01000013	-	0.803	0.803	core
ID=C4B63_2g27;description=conserved hypothetical protein	PRFA01000002	+	0.97	0.999	core
ID=C4B63_40g111;description=conserved hypothetical protein	PRFA01000040	+	-0.001	0	core
ID=C4B63_2g31;description=conserved hypothetical protein	PRFA01000002	+	1.117	1.095	core
ID=C4B63_78g10;description=conserved hypothetical protein	PRFA01000078	+	-0.019	0.11	core
ID=C4B63_166g10;description=conserved hypothetical protein	PRFA01000166	+		0	core
ID=C4B63_113g64;description=conserved hypothetical protein	PRFA01000113	-	0.96	1.045	core
ID=C4B63_40g115;description=conserved hypothetical protein	PRFA01000040	+	0.999	0.966	core
ID=C4B63_87g34;description=conserved hypothetical protein	PRFA01000087	+	1.038	1.012	core
ID=C4B63_13g208;description=conserved hypothetical protein%2Czinc finger protein family member	PRFA01000013	-	1	1.011	core
ID=C4B63_18g230;description=conserved hypothetical protein	PRFA01000018	-	1.114	1.067	core
ID=C4B63_9g525;description=conserved hypothetical protein	PRFA01000009	-	0.921	0.923	core
ID=C4B63_19g181;description=conserved hypothetical protein	PRFA01000019	-	1.364	1.325	core
ID=C4B63_2g532;description=conserved hypothetical protein	PRFA01000002	-	1.113	0.97	core
ID=C4B63_62g89;description=conserved hypothetical protein	PRFA01000062	+	-0.104	0.355	core
ID=C4B63_133g23;description=conserved hypothetical protein	PRFA01000133	-	0.086	0.492	core
ID=C4B63_32g253;description=conserved hypothetical protein	PRFA01000032	-	0.874	0.885	core
ID=C4B63_60g159;description=conserved hypothetical protein	PRFA01000060	-	-0.189	0.22	core
ID=C4B63_6g438;description=conserved hypothetical protein	PRFA01000006	-	1.096	1.053	core
ID=C4B63_20g160;description=conserved hypothetical protein	PRFA01000020	+	1.126	1.129	core
ID=C4B63_63g8;description=conserved hypothetical protein	PRFA01000063	+	-0.055	0	core
ID=C4B63_1g65;description=conserved hypothetical protein	PRFA01000001	+	1.024	0.977	core
ID=C4B63_84g362c;description=conserved hypothetical protein	PRFA01000084	-	0.058	0.283	core
ID=C4B63_52g171;description=conserved hypothetical protein	PRFA01000052	-	1.151	1.065	core
ID=C4B63_282g11;description=conserved hypothetical protein	PRFA01000282	-	-0.056	0.061	core
ID=C4B63_24g167;description=conserved hypothetical protein	PRFA01000024	-	-0.106	0.004	core
ID=C4B63_24g265;description=conserved hypothetical protein	PRFA01000024	-	0.058	0.252	core
ID=C4B63_406g3;description=conserved hypothetical protein	PRFA01000406	+	0.254	0.582	core
ID=C4B63_2g396;description=conserved hypothetical protein	PRFA01000002	+	1.031	1.101	core
ID=C4B63_23g21;description=conserved hypothetical protein	PRFA01000023	+	1.037	1.037	core
ID=C4B63_13g298;description=conserved hypothetical protein	PRFA01000013	-	-0.17	0.15	core
ID=C4B63_22g70;description=conserved hypothetical protein	PRFA01000022	+	1.137	1.057	core
ID=C4B63_9g526;description=conserved hypothetical protein	PRFA01000009	-	0.778	0.862	core
ID=C4B63_7g431;description=conserved hypothetical protein	PRFA01000007	-	1.094	1.01	core
ID=C4B63_164g43;description=conserved hypothetical protein	PRFA01000164	-	0	0	core
ID=C4B63_95g16;description=conserved hypothetical protein	PRFA01000095	+	1.058	1.047	core
ID=C4B63_250g23;description=conserved hypothetical protein	PRFA01000250	-	0.197	0.788	core
ID=C4B63_43g76;description=conserved hypothetical protein	PRFA01000043	+	0.574	0.915	core
ID=C4B63_221g27;description=conserved hypothetical protein	PRFA01000221	-	-0.013	0.321	core
ID=C4B63_48g94;description=conserved hypothetical protein	PRFA01000048	-	1.422	1.302	core
ID=C4B63_2g420;description=conserved hypothetical protein	PRFA01000002	+	0.965	0.997	core
ID=C4B63_32g40;description=conserved hypothetical protein	PRFA01000032	+	-0.063	0.094	core
ID=C4B63_392g14;description=conserved hypothetical protein	PRFA01000392	-	-0.064	0.179	core
ID=C4B63_77g34;description=conserved hypothetical protein	PRFA01000077	+	0.138	0.328	core
ID=C4B63_88g57;description=conserved hypothetical protein	PRFA01000088	-	0.161	0.408	core
ID=C4B63_111g23;description=conserved hypothetical protein	PRFA01000111	+	-0.186	0.096	core
ID=C4B63_19g35;description=conserved hypothetical protein	PRFA01000019	+	1.011	0.985	core
ID=C4B63_31g220;description=conserved hypothetical protein	PRFA01000031	-	0.963	1.014	core
ID=C4B63_13g296;description=conserved hypothetical protein	PRFA01000013	-	0.009	0.164	core
ID=C4B63_30g239;description=conserved hypothetical protein	PRFA01000030	-	0.729	0.821	core
ID=C4B63_42g228;description=conserved hypothetical protein	PRFA01000042	-	0.955	0.926	core
ID=C4B63_2g360;description=conserved hypothetical protein	PRFA01000002	+	1.251	1.047	core
ID=C4B63_263g8;description=conserved hypothetical protein	PRFA01000263	+	-0.11	0.017	core
ID=C4B63_14g159;description=conserved hypothetical protein	PRFA01000014	+	1.118	1.048	core
ID=C4B63_181g3;description=conserved hypothetical protein	PRFA01000181	+	-0.158	0.082	core
ID=C4B63_20g738c;description=conserved hypothetical protein	PRFA01000020	+	1.14	1.146	core
ID=C4B63_2g530;description=conserved hypothetical protein	PRFA01000002	-	1.337	1.21	core
ID=C4B63_39g334;description=conserved hypothetical protein	PRFA01000039	-	0.929	0.965	core
ID=C4B63_18g292;description=conserved hypothetical protein	PRFA01000018	-	0.934	0.951	core
ID=C4B63_12g292;description=conserved hypothetical protein	PRFA01000012	-	0.255	0.596	core
ID=C4B63_2g516;description=conserved hypothetical protein	PRFA01000002	-	1.185	1.121	core
ID=C4B63_52g47;description=conserved hypothetical protein	PRFA01000052	+	1.05	1.11	core
ID=C4B63_75g55;description=conserved hypothetical protein	PRFA01000075	-	0.706	0.839	core
ID=C4B63_81g98;description=conserved hypothetical protein	PRFA01000081	-	0.915	0.966	core
ID=C4B63_2g178;description=conserved hypothetical protein	PRFA01000002	+	1.03	0.968	core
ID=C4B63_391g10;description=conserved hypothetical protein	PRFA01000391	-	0.143	0.352	core
ID=C4B63_2g533;description=conserved hypothetical protein	PRFA01000002	-	1.036	1.026	core
ID=C4B63_4g200;description=conserved hypothetical protein	PRFA01000004	+	1.1	1.097	core
ID=C4B63_46g79;description=conserved hypothetical protein	PRFA01000046	+	-0.098	0.013	core
ID=C4B63_18g249;description=conserved hypothetical protein	PRFA01000018	-	1.1	1.098	core
ID=C4B63_81g95;description=conserved hypothetical protein	PRFA01000081	-	1.439	1.496	core
ID=C4B63_168g180c;description=conserved hypothetical protein	PRFA01000168	-	-0.068	0.212	core
ID=C4B63_42g249;description=conserved hypothetical protein%2Cleucine-rich repeat protein (LRRP)	PRFA01000042	-	0.978	1.046	core
ID=C4B63_199g24;description=conserved hypothetical protein	PRFA01000199	-	-0.032	0.173	core
ID=C4B63_20g186;description=conserved hypothetical protein	PRFA01000020	+	0.848	0.904	core
ID=C4B63_21g99;description=conserved hypothetical protein	PRFA01000021	+	0.825	0.892	core
ID=C4B63_133g29;description=conserved hypothetical protein	PRFA01000133	-	1.065	1.037	core
ID=C4B63_18g173;description=conserved hypothetical protein	PRFA01000018	+	0.943	0.998	core
ID=C4B63_258g27;description=conserved hypothetical protein	PRFA01000258	-	-0.029	0	core
ID=C4B63_2g20;description=conserved hypothetical protein	PRFA01000002	+	0.941	0.91	core
ID=C4B63_143g35;description=conserved hypothetical protein	PRFA01000143	+	0.221	0.366	core
ID=C4B63_18g46;description=conserved hypothetical protein	PRFA01000018	+	0.897	0.944	core
ID=C4B63_50g48;description=conserved hypothetical protein	PRFA01000050	+	0.033	0.292	core
ID=C4B63_184g16;description=conserved hypothetical protein	PRFA01000184	+	-0.092	0.079	core
ID=C4B63_26g308;description=conserved hypothetical protein	PRFA01000026	-	0.987	1.023	core
ID=C4B63_16g102;description=conserved hypothetical protein	PRFA01000016	+	0.843	0.955	core
ID=C4B63_2g715;description=conserved hypothetical protein	PRFA01000002	-	1.042	1.078	core
ID=C4B63_20g205;description=conserved hypothetical protein	PRFA01000020	+	1.039	1.094	core
ID=C4B63_43g1033c;description=conserved hypothetical protein	PRFA01000043	-	1.33	1.251	core
ID=C4B63_23g139;description=conserved hypothetical protein	PRFA01000023	+	-0.07	0.011	core
ID=C4B63_4g320;description=conserved hypothetical protein	PRFA01000004	-	1.169	1.384	core
ID=C4B63_20g4;description=conserved hypothetical protein	PRFA01000020	+	-0.02	0	core
ID=C4B63_13g168;description=conserved hypothetical protein	PRFA01000013	+	1.261	1.214	core
ID=C4B63_22g177;description=conserved hypothetical protein	PRFA01000022	+	0.787	0.886	core
ID=C4B63_10g461;description=conserved hypothetical protein	PRFA01000010	-	0.877	0.888	core
ID=C4B63_143g4;description=conserved hypothetical protein	PRFA01000143	+	-0.167	0.168	core
ID=C4B63_10g160;description=conserved hypothetical protein	PRFA01000010	+	1.016	0.98	core
ID=C4B63_188g40;description=conserved hypothetical protein	PRFA01000188	-	1.015	1.02	core
ID=C4B63_101g26;description=conserved hypothetical protein	PRFA01000101	+	0.965	0.983	core
ID=C4B63_105g56;description=conserved hypothetical protein	PRFA01000105	-	0.215	0.633	core
ID=C4B63_50g140;description=conserved hypothetical protein	PRFA01000050	-	-0.091	0.215	core
ID=C4B63_24g186;description=conserved hypothetical protein	PRFA01000024	-	0.828	0.89	core
ID=C4B63_234g2;description=conserved hypothetical protein	PRFA01000234	+	0.251	0.45	core
ID=C4B63_58g138;description=conserved hypothetical protein	PRFA01000058	+	0.957	0.991	core
ID=C4B63_16g175;description=conserved hypothetical protein	PRFA01000016	+	0.037	0.157	core
ID=C4B63_26g316;description=conserved hypothetical protein	PRFA01000026	-	0.285	0.52	core
ID=C4B63_83g49;description=conserved hypothetical protein	PRFA01000083	+	0.27	0.633	core
ID=C4B63_52g176;description=conserved hypothetical protein	PRFA01000052	-	1.204	1.206	core
ID=C4B63_21g112;description=conserved hypothetical protein	PRFA01000021	+	1.058	1.013	core
ID=C4B63_1g35;description=conserved hypothetical protein	PRFA01000001	+	0.037	0.246	core
ID=C4B63_4g440;description=conserved hypothetical protein	PRFA01000004	-		0	core
ID=C4B63_45g142;description=conserved hypothetical protein	PRFA01000045	+	0.02	0.248	core
ID=C4B63_90g43;description=conserved hypothetical protein	PRFA01000090	+	-0.062	0.162	core
ID=C4B63_28g131;description=conserved hypothetical protein	PRFA01000028	+	0.391	0.604	core
ID=C4B63_18g323;description=conserved hypothetical protein	PRFA01000018	-	0.019	0.184	core
ID=C4B63_112g64;description=conserved hypothetical protein	PRFA01000112	-	0.979	1.287	core
ID=C4B63_5g775;description=conserved hypothetical protein	PRFA01000005	-	0.142	0.351	core
ID=C4B63_65g173;description=conserved hypothetical protein	PRFA01000065	-	0.226	0.468	core
ID=C4B63_16g323;description=conserved hypothetical protein	PRFA01000016	-	1.043	1.056	core
ID=C4B63_55g77;description=conserved hypothetical protein	PRFA01000055	+	0.998	0.97	core
ID=C4B63_19g706c;description=conserved hypothetical protein	PRFA01000019	+	1.087	1.149	core
ID=C4B63_84g78;description=conserved hypothetical protein	PRFA01000084	-	1.277	1.203	core
ID=C4B63_28g69;description=conserved hypothetical protein	PRFA01000028	+	0.911	0.925	core
ID=C4B63_30g213;description=conserved hypothetical protein	PRFA01000030	-	0.814	0.843	core
ID=C4B63_34g230;description=conserved hypothetical protein	PRFA01000034	-	0.899	0.851	core
ID=C4B63_21g115;description=conserved hypothetical protein	PRFA01000021	+	-0.032	0.137	core
[truncated: 4,604 more rows]

## Sheet: S3
Table S3. RPGC at the indicated features in epimastigotes and MTs (Figure 4C).
Feature	PeakID	Chr	Start	End	Strand	EPI_mergedData	EPI_rep1	EPI_rep2	MT_mergedData	MT_rep1	MT_rep2	ratio E/MT
CDS	C4B63_64g69-t42_1-p1-CDS1	PRFA01000064	126564	127066	+	2.84	1.142	1.698	1.279	0.675	0.604	2.22048
CDS	C4B63_16g82-t42_1-p1-CDS1	PRFA01000016	267810	269698	+	1.823	0.826	0.997	0.821	0.417	0.404	2.22046
CDS	C4B63_2g30-t42_1-p1-CDS1	PRFA01000002	71863	72755	+	6.805	2.832	3.973	3.065	1.53	1.536	2.22023
CDS	C4B63_1g199-t42_1-p1-CDS1	PRFA01000001	435720	436420	+	2.695	0.843	1.852	1.214	0.6	0.614	2.21993
CDS	C4B63_66g163-t42_1-p1-CDS1	PRFA01000066	74498	75867	-	2.251	0.916	1.335	1.014	0.517	0.497	2.21992
CDS	C4B63_45g221-t42_1-p1-CDS1	PRFA01000045	72843	74062	-	7.243	2.9	4.343	3.263	1.586	1.677	2.21974
CDS	C4B63_144g28-t42_1-p1-CDS1	PRFA01000144	63942	65536	+	0.99	0.377	0.613	0.446	0.201	0.245	2.21973
CDS	C4B63_21g163-t42_1-p1-CDS1	PRFA01000021	430327	440714	+	1.385	0.625	0.76	0.624	0.304	0.32	2.21955
CDS	C4B63_11g382-t42_1-p1-CDS1	PRFA01000011	352330	353720	-	0.364	0.146	0.218	0.164	0.086	0.078	2.21951
CDS	C4B63_281g15-t42_1-p1-CDS1	PRFA01000281	29838	30841	+	1.063	0.475	0.588	0.479	0.231	0.248	2.21921
CDS	C4B63_34g1226c-t42_1-p1-CDS1	PRFA01000034	242033	242349	-	3.464	1.766	1.698	1.561	0.744	0.817	2.21909
CDS	C4B63_69g122-t42_1-p1-CDS1	PRFA01000069	94234	95399	-	1.105	0.581	0.524	0.498	0.216	0.282	2.21888
CDS	C4B63_2g284-t42_1-p1-CDS1	PRFA01000002	788389	789413	+	1.815	0.771	1.045	0.818	0.422	0.395	2.21883
CDS	C4B63_172g24-t42_1-p1-CDS1	PRFA01000172	50819	56230	+	0.548	0.233	0.315	0.247	0.121	0.127	2.21862
CDS	C4B63_28g167-t42_1-p1-CDS1	PRFA01000028	350188	350801	+	5.936	2.233	3.703	2.676	1.338	1.338	2.21824
CDS	C4B63_33g158-t42_1-p1-CDS1	PRFA01000033	340740	350725	+	1.728	0.682	1.046	0.779	0.371	0.409	2.21823
CDS	C4B63_109g58-t42_1-p1-CDS1	PRFA01000109	65972	68802	-	1.881	0.908	0.973	0.848	0.404	0.444	2.21816
CDS	C4B63_51g107-t42_1-p1-CDS1	PRFA01000051	240869	243000	+	6.914	3.039	3.876	3.117	1.533	1.584	2.21816
CDS	C4B63_46g111-t42_1-p1-CDS1	PRFA01000046	308525	310059	+	0.55	0.251	0.299	0.248	0.124	0.123	2.21774
CDS	C4B63_5g92-t42_1-p1-CDS1	PRFA01000005	206751	207277	+	2.233	0.827	1.405	1.007	0.494	0.512	2.21748
CDS	C4B63_18g47-t42_1-p1-CDS1	PRFA01000018	81847	82847	+	6.399	2.769	3.631	2.886	1.473	1.412	2.21726
CDS	C4B63_37g134-t42_1-p1-CDS1	PRFA01000037	279832	280667	+	2.177	0.941	1.236	0.982	0.473	0.509	2.2169
CDS	C4B63_10g431-t42_1-p1-CDS1	PRFA01000010	238684	240206	-	6.413	2.762	3.651	2.893	1.42	1.472	2.21673
CDS	C4B63_209g14-t42_1-p1-CDS1	PRFA01000209	36151	36665	+	2.152	0.946	1.206	0.971	0.481	0.489	2.21627
CDS	C4B63_34g113-t42_1-p1-CDS1	PRFA01000034	314323	317093	+	6.794	2.694	4.1	3.066	1.487	1.579	2.21592
CDS	C4B63_49g184-t42_1-p1-CDS1	PRFA01000049	94513	96140	-	6.582	2.535	4.047	2.971	1.43	1.541	2.21542
CDS	C4B63_29g21-t42_1-p1-CDS1	PRFA01000029	46941	47644	+	2.191	0.948	1.243	0.989	0.486	0.502	2.21537
CDS	C4B63_57g74-t42_1-p1-CDS1	PRFA01000057	138685	141689	-	1.965	0.792	1.173	0.887	0.439	0.448	2.21533
CDS	C4B63_30g287-t42_1-p1-CDS1	PRFA01000030	33280	33908	-	0.988	0.377	0.611	0.446	0.243	0.203	2.21525
CDS	C4B63_23g148-t42_1-p1-CDS1	PRFA01000023	487825	489656	+	0.443	0.206	0.237	0.2	0.089	0.111	2.215
CDS	C4B63_8g134-t42_1-p1-CDS1	PRFA01000008	432285	435055	+	0.237	0.128	0.109	0.107	0.047	0.059	2.21495
CDS	C4B63_1g283-t42_1-p1-CDS1	PRFA01000001	662509	663002	+	0.928	0.455	0.473	0.419	0.222	0.196	2.2148
CDS	C4B63_64g68-t42_1-p1-CDS1	PRFA01000064	123991	125306	+	1.774	0.815	0.959	0.801	0.413	0.388	2.21473
CDS	C4B63_12g157-t42_1-p1-CDS1	PRFA01000012	579164	580959	-	0.062	0.016	0.046	0.028	0.011	0.017	2.21429
CDS	C4B63_56g104-t42_1-p1-CDS1	PRFA01000056	240109	242354	+	0.124	0.041	0.083	0.056	0.025	0.031	2.21429
CDS	C4B63_59g168-t42_1-p1-CDS1	PRFA01000059	204642	205273	-	5.692	2.493	3.198	2.571	1.286	1.285	2.21392
CDS	C4B63_58g133-t42_1-p1-CDS1	PRFA01000058	214539	215329	+	6.304	2.56	3.744	2.848	1.347	1.501	2.21348
CDS	C4B63_10g476-t42_1-p1-CDS1	PRFA01000010	159265	159830	-	6.722	2.454	4.268	3.037	1.413	1.624	2.21337
CDS	C4B63_22g85-t42_1-p1-CDS1	PRFA01000022	232950	233776	+	7.14	2.864	4.276	3.226	1.659	1.567	2.21327
CDS	C4B63_330g2-t42_1-p1-CDS1	PRFA01000330	2117	2784	+	0.602	0.36	0.243	0.272	0.143	0.129	2.21324
CDS	C4B63_4g548-t42_1-p1-CDS1	PRFA01000004	62394	64981	-	1.994	0.781	1.213	0.901	0.47	0.431	2.2131
CDS	C4B63_30g142-t42_1-p1-CDS1	PRFA01000030	357903	360070	-	7.698	3.047	4.65	3.479	1.769	1.71	2.2127
CDS	C4B63_3g396-t42_1-p1-CDS1	PRFA01000003	886596	887455	+	0.792	0.313	0.479	0.358	0.189	0.17	2.21229
CDS	C4B63_49g66-t42_1-p1-CDS1	PRFA01000049	170980	172025	+	6.911	2.88	4.03	3.124	1.551	1.573	2.21223
CDS	C4B63_4g551-t42_1-p1-CDS1	PRFA01000004	58505	59235	-	0.907	0.378	0.528	0.41	0.21	0.2	2.2122
CDS	C4B63_53g34-t42_1-p1-CDS1	PRFA01000053	53913	55609	+	1.064	0.455	0.609	0.481	0.228	0.252	2.21206
CDS	C4B63_51g114-t42_1-p1-CDS1	PRFA01000051	257503	258956	+	5.536	2.243	3.293	2.503	1.225	1.278	2.21175
CDS	C4B63_16g35-t42_1-p1-CDS1	PRFA01000016	77695	78380	+	0.575	0.3	0.275	0.26	0.137	0.122	2.21154
CDS	C4B63_5g61-t42_1-p1-CDS1	PRFA01000005	132998	133614	+	2.426	1.143	1.283	1.097	0.539	0.558	2.21149
CDS	C4B63_67g55-t42_1-p1-CDS1	PRFA01000067	100914	101554	+	2.461	1.173	1.288	1.113	0.545	0.567	2.21114
CDS	C4B63_549g3-t42_1-p1-CDS1	PRFA01000549	5702	6519	+	0.723	0.322	0.401	0.327	0.163	0.164	2.21101
CDS	C4B63_3g660-t42_1-p1-CDS1	PRFA01000003	971248	972803	-	1.375	0.598	0.778	0.622	0.317	0.305	2.21061
CDS	C4B63_66g199-t42_1-p1-CDS1	PRFA01000066	2162	2742	-	0.084	0.04	0.044	0.038	0.019	0.019	2.21053
CDS	C4B63_255g15-t42_1-p1-CDS1	PRFA01000255	28526	29658	-	1.786	0.79	0.995	0.808	0.377	0.431	2.2104
CDS	C4B63_333g7-t42_1-p1-CDS1	PRFA01000333	23327	24446	-	1.377	0.569	0.808	0.623	0.289	0.334	2.21027
CDS	C4B63_224g27-t42_1-p1-CDS1	PRFA01000224	14310	20545	-	1.021	0.4	0.622	0.462	0.221	0.242	2.20996
CDS	C4B63_96g39-t42_1-p1-CDS1	PRFA01000096	88661	89292	+	0.274	0.099	0.175	0.124	0.072	0.052	2.20968
CDS	C4B63_259g135c-t42_1-p1-CDS1	PRFA01000259	6476	6912	-	0.822	0.25	0.572	0.372	0.184	0.187	2.20968
CDS	C4B63_41g200-t42_1-p1-CDS1	PRFA01000041	224951	227415	-	7.012	2.978	4.034	3.174	1.586	1.589	2.2092
CDS	C4B63_27g250-t42_1-p1-CDS1	PRFA01000027	210453	212002	-	2.123	0.766	1.358	0.961	0.485	0.476	2.20916
CDS	C4B63_49g190-t42_1-p1-CDS1	PRFA01000049	87198	88054	-	7.177	3.348	3.829	3.249	1.569	1.68	2.20899
CDS	C4B63_44g109-t42_1-p1-CDS1	PRFA01000044	337544	339603	-	1.672	0.738	0.933	0.757	0.378	0.379	2.20872
CDS	C4B63_361g15-t42_1-p1-CDS1	PRFA01000361	7221	9532	-	0.254	0.117	0.137	0.115	0.059	0.057	2.2087
CDS	C4B63_49g195-t42_1-p1-CDS1	PRFA01000049	77371	78023	-	1.239	0.565	0.673	0.561	0.25	0.312	2.20856
CDS	C4B63_3g80-t42_1-p1-CDS1	PRFA01000003	197330	198078	+	3.178	1.46	1.719	1.439	0.673	0.766	2.20848
CDS	C4B63_24g184-t42_1-p1-CDS1	PRFA01000024	443904	444586	-	5.989	2.582	3.406	2.712	1.311	1.402	2.20833
CDS	C4B63_271g14-t42_1-p1-CDS1	PRFA01000271	2694	3307	-	0.053	0.016	0.038	0.024	0.013	0.011	2.20833
CDS	C4B63_6g398-t42_1-p1-CDS1	PRFA01000006	540184	540692	-	1.954	0.954	1.001	0.885	0.452	0.433	2.20791
CDS	C4B63_1g968-t42_1-p1-CDS1	PRFA01000001	1026593	1028028	-	0.563	0.276	0.287	0.255	0.118	0.138	2.20784
CDS	C4B63_5g548-t42_1-p1-CDS1	PRFA01000005	627801	628384	-	1.934	1.091	0.843	0.876	0.408	0.468	2.20776
CDS	C4B63_99g68-t42_1-p1-CDS1	PRFA01000099	91961	93105	-	2.795	1.436	1.359	1.266	0.58	0.686	2.20774
CDS	C4B63_174g17-t42_1-p1-CDS1	PRFA01000174	34368	35740	+	1.605	0.762	0.844	0.727	0.335	0.392	2.2077
CDS	C4B63_10g412-t42_1-p1-CDS1	PRFA01000010	270566	271488	-	4.338	1.854	2.485	1.965	1.008	0.956	2.20763
CDS	C4B63_59g129-t42_1-p1-CDS1	PRFA01000059	196592	197187	+	6.034	2.388	3.646	2.734	1.36	1.374	2.20702
CDS	C4B63_3g856-t42_1-p1-CDS1	PRFA01000003	567468	567967	-	2.346	1.085	1.261	1.063	0.539	0.524	2.20696
CDS	C4B63_42g177-t42_1-p1-CDS1	PRFA01000042	176977	177590	-	7.358	3.308	4.05	3.334	1.691	1.643	2.20696
CDS	C4B63_10g467-t42_1-p1-CDS1	PRFA01000010	172492	173576	-	6.706	3.031	3.675	3.04	1.559	1.482	2.20592
CDS	C4B63_102g79-t42_1-p1-CDS1	PRFA01000102	10555	12428	-	0.794	0.351	0.442	0.36	0.184	0.176	2.20556
CDS	C4B63_62g152-t42_1-p1-CDS1	PRFA01000062	118176	119023	-	0.902	0.392	0.51	0.409	0.196	0.214	2.20538
CDS	C4B63_124g29-t42_1-p1-CDS1	PRFA01000124	51094	51698	+	2.331	0.883	1.449	1.057	0.536	0.521	2.2053
CDS	C4B63_24g296-t42_1-p1-CDS1	PRFA01000024	162239	163014	-	0.677	0.27	0.407	0.307	0.155	0.152	2.20521
CDS	C4B63_605g4-t42_1-p1-CDS1	PRFA01000605	1882	2345	-	4.922	2.317	2.605	2.232	1.11	1.122	2.2052
CDS	C4B63_42g198-t42_1-p1-CDS1	PRFA01000042	139736	140541	-	6.514	2.654	3.86	2.954	1.451	1.503	2.20515
CDS	C4B63_15g137-t42_1-p1-CDS1	PRFA01000015	242877	245635	+	0.776	0.372	0.404	0.352	0.181	0.171	2.20455
CDS	C4B63_47g102-t42_1-p1-CDS1	PRFA01000047	242581	243269	+	1.089	0.597	0.492	0.494	0.247	0.247	2.20445
CDS	C4B63_3g793-t42_1-p1-CDS1	PRFA01000003	710039	711721	-	1.08	0.521	0.559	0.49	0.261	0.229	2.20408
CDS	C4B63_172g4-t42_1-p1-CDS1	PRFA01000172	4624	6206	+	0.108	0.051	0.057	0.049	0.023	0.026	2.20408
CDS	C4B63_182g7-t42_1-p1-CDS1	PRFA01000182	21739	22796	+	0.432	0.192	0.24	0.196	0.091	0.105	2.20408
CDS	C4B63_42g46-t42_1-p1-CDS1	PRFA01000042	213321	214165	+	7.531	3.19	4.341	3.417	1.723	1.693	2.20398
CDS	C4B63_96g81-t42_1-p1-CDS1	PRFA01000096	41654	42858	-	1.113	0.44	0.673	0.505	0.244	0.261	2.20396
CDS	C4B63_5g418-t42_1-p1-CDS1	PRFA01000005	905412	906214	-	0.833	0.298	0.535	0.378	0.178	0.2	2.2037
CDS	C4B63_219g36-t42_1-p1-CDS1	PRFA01000219	34431	35965	-	0.119	0.061	0.059	0.054	0.028	0.026	2.2037
CDS	C4B63_58g121-t42_1-p1-CDS1	PRFA01000058	190347	191650	+	6.915	2.535	4.379	3.138	1.506	1.632	2.20363
CDS	C4B63_267g18-t42_1-p1-CDS1	PRFA01000267	10512	11836	-	0.965	0.518	0.448	0.438	0.222	0.216	2.2032
CDS	C4B63_9g338-t42_1-p1-CDS1	PRFA01000009	398337	399364	-	1.216	0.608	0.608	0.552	0.273	0.279	2.2029
CDS	C4B63_299g9-t42_1-p1-CDS1	PRFA01000299	16006	16877	+	5.673	2.354	3.318	2.576	1.335	1.241	2.20225
CDS	C4B63_13g10-t42_1-p1-CDS1	PRFA01000013	26512	27410	+	1.959	0.843	1.116	0.89	0.423	0.467	2.20112
CDS	C4B63_25g219-t42_1-p1-CDS1	PRFA01000025	262138	263585	-	6.775	2.758	4.017	3.078	1.533	1.545	2.2011
CDS	C4B63_32g265-t42_1-p1-CDS1	PRFA01000032	240198	241456	-	6.626	2.994	3.632	3.011	1.509	1.502	2.2006
CDS	C4B63_22g738c-t42_1-p1-CDS1	PRFA01000022	434025	434446	+	7.301	2.878	4.423	3.318	1.541	1.777	2.20042
CDS	C4B63_59g231-t42_1-p1-CDS1	PRFA01000059	63142	65747	-	0.231	0.115	0.116	0.105	0.047	0.058	2.2
CDS	C4B63_62g170-t42_1-p1-CDS1	PRFA01000062	91126	91766	-	0.539	0.238	0.3	0.245	0.122	0.123	2.2
CDS	C4B63_37g373-t42_1-p1-CDS1	PRFA01000037	117724	118829	-	0.77	0.342	0.428	0.35	0.172	0.178	2.2
CDS	C4B63_204g12-t42_1-p1-CDS1	PRFA01000204	46163	47124	-	0.011	0	0.011	0.005	0.002	0.003	2.2
CDS	C4B63_37g63-t42_1-p1-CDS1	PRFA01000037	169335	169921	+	0.011	0.011	0	0.005	0.002	0.003	2.2
CDS	C4B63_36g83-t42_1-p1-CDS1	PRFA01000036	163541	164115	+	0.011	0.011	0	0.005	0	0.005	2.2
CDS	C4B63_10g420-t42_1-p1-CDS1	PRFA01000010	255787	257393	-	0.077	0.045	0.032	0.035	0.016	0.019	2.2
CDS	C4B63_35g93-t42_1-p1-CDS1	PRFA01000035	199778	200412	+	0.011	0.011	0	0.005	0.001	0.004	2.2
CDS	C4B63_99g92-t42_1-p1-CDS1	PRFA01000099	43288	44270	-	0.011	0.011	0	0.005	0.002	0.003	2.2
CDS	C4B63_351g11-t42_1-p1-CDS1	PRFA01000351	23850	25060	+	0.011	0.011	0	0.005	0.002	0.003	2.2
CDS	C4B63_30g254-t42_1-p1-CDS1	PRFA01000030	105410	107721	-	0.121	0.064	0.057	0.055	0.024	0.03	2.2
CDS	C4B63_3g412-t42_1-p1-CDS1	PRFA01000003	919361	919827	+	0.011	0.011	0	0.005	0.002	0.003	2.2
CDS	C4B63_114g43-t42_1-p1-CDS1	PRFA01000114	91943	93345	+	0.011	0.006	0.005	0.005	0.003	0.003	2.2
CDS	C4B63_340g4-t42_1-p1-CDS1	PRFA01000340	5929	7076	+	0.706	0.335	0.371	0.321	0.16	0.16	2.19938
CDS	C4B63_236g14-t42_1-p1-CDS1	PRFA01000236	18781	19277	+	0.541	0.311	0.231	0.246	0.124	0.122	2.19919
CDS	C4B63_25g116-t42_1-p1-CDS1	PRFA01000025	420769	421811	+	6.941	2.946	3.995	3.157	1.56	1.597	2.19861
CDS	C4B63_72g36-t42_1-p1-CDS1	PRFA01000072	167718	168232	+	0.51	0.287	0.223	0.232	0.115	0.117	2.19828
CDS	C4B63_1g387-t42_1-p1-CDS1	PRFA01000001	924664	925580	+	2.714	1.181	1.534	1.235	0.609	0.625	2.19757
CDS	C4B63_34g309-t42_1-p1-CDS1	PRFA01000034	160647	162226	-	7.125	3.207	3.918	3.243	1.604	1.639	2.19704
CDS	C4B63_51g96-t42_1-p1-CDS1	PRFA01000051	223004	224577	+	6.976	2.598	4.377	3.176	1.666	1.509	2.19647
CDS	C4B63_61g75-t42_1-p1-CDS1	PRFA01000061	171564	172219	-	6.376	2.985	3.392	2.903	1.395	1.507	2.19635
CDS	C4B63_20g343-t42_1-p1-CDS1	PRFA01000020	181102	181643	-	4.276	1.38	2.896	1.947	0.935	1.012	2.1962
CDS	C4B63_15g260-t42_1-p1-CDS1	PRFA01000015	524265	524839	+	0.74	0.404	0.336	0.337	0.155	0.183	2.19585
CDS	C4B63_174g7-t42_1-p1-CDS1	PRFA01000174	20788	22103	+	1.37	0.556	0.814	0.624	0.299	0.324	2.19551
CDS	C4B63_6g410-t42_1-p1-CDS1	PRFA01000006	518087	520101	-	6.7	2.623	4.077	3.052	1.483	1.569	2.19528
CDS	C4B63_392g17-t42_1-p1-CDS1	PRFA01000392	15839	16425	-	0.327	0.132	0.195	0.149	0.074	0.075	2.19463
CDS	C4B63_41g78-t42_1-p1-CDS1	PRFA01000041	282341	284451	+	6.965	2.98	3.986	3.175	1.598	1.577	2.1937
CDS	C4B63_1g343-t42_1-p1-CDS1	PRFA01000001	826386	827035	+	0.897	0.406	0.491	0.409	0.191	0.218	2.19315
CDS	C4B63_20g320-t42_1-p1-CDS1	PRFA01000020	219208	220199	-	7.208	3.146	4.062	3.287	1.632	1.656	2.19288
CDS	C4B63_159g21-t42_1-p1-CDS1	PRFA01000159	60692	63129	+	0.421	0.186	0.235	0.192	0.097	0.095	2.19271
CDS	C4B63_257g17-t42_1-p1-CDS1	PRFA01000257	7300	8120	-	0.239	0.107	0.132	0.109	0.055	0.054	2.19266
CDS	C4B63_80g51-t42_1-p1-CDS1	PRFA01000080	111621	112093	+	0.592	0.317	0.276	0.27	0.12	0.15	2.19259
CDS	C4B63_271g8-t42_1-p1-CDS1	PRFA01000271	24430	26045	-	0.798	0.313	0.486	0.364	0.167	0.198	2.19231
CDS	C4B63_39g326-t42_1-p1-CDS1	PRFA01000039	95610	97024	-	6.718	2.956	3.762	3.065	1.485	1.579	2.19184
CDS	C4B63_62g100-t42_1-p1-CDS1	PRFA01000062	191735	194241	+	0.32	0.183	0.137	0.146	0.063	0.084	2.19178
CDS	C4B63_3g864-t42_1-p1-CDS1	PRFA01000003	556131	557287	-	3.022	1.58	1.443	1.379	0.66	0.719	2.19144
CDS	C4B63_295g12-t42_1-p1-CDS1	PRFA01000295	30140	30702	-	1.317	0.391	0.926	0.601	0.3	0.301	2.19135
CDS	C4B63_73g55-t42_1-p1-CDS1	PRFA01000073	123558	125230	+	0.298	0.175	0.123	0.136	0.064	0.072	2.19118
CDS	C4B63_340g5-t42_1-p1-CDS1	PRFA01000340	7484	8553	+	0.78	0.32	0.461	0.356	0.192	0.163	2.19101
CDS	C4B63_64g129-t42_1-p1-CDS1	PRFA01000064	181562	182115	-	1.917	0.714	1.203	0.875	0.441	0.435	2.19086
CDS	C4B63_38g34-t42_1-p1-CDS1	PRFA01000038	79684	80248	+	0.666	0.325	0.341	0.304	0.16	0.144	2.19079
CDS	C4B63_3g948-t42_1-p1-CDS1	PRFA01000003	389403	390913	-	1.667	0.745	0.922	0.761	0.373	0.389	2.19054
CDS	C4B63_15g317-t42_1-p1-CDS1	PRFA01000015	479719	480518	-	2.254	1.055	1.2	1.029	0.503	0.526	2.19048
CDS	C4B63_64g55-t42_1-p1-CDS1	PRFA01000064	95520	96730	+	1.691	0.679	1.012	0.772	0.365	0.407	2.19041
CDS	C4B63_39g368-t42_1-p1-CDS1	PRFA01000039	28649	29313	-	1.726	0.771	0.954	0.788	0.382	0.407	2.19036
CDS	C4B63_3g1034-t42_1-p1-CDS1	PRFA01000003	222448	223928	-	0.646	0.268	0.377	0.295	0.141	0.154	2.18983
CDS	C4B63_106g46-t42_1-p1-CDS1	PRFA01000106	78616	79949	-	1.119	0.577	0.543	0.511	0.244	0.267	2.18982
CDS	C4B63_45g116-t42_1-p1-CDS1	PRFA01000045	259935	260395	+	6.492	2.759	3.733	2.965	1.44	1.525	2.18954
CDS	C4B63_22g122-t42_1-p1-CDS1	PRFA01000022	331675	332252	+	1.526	0.572	0.954	0.697	0.309	0.388	2.18938
CDS	C4B63_1g556-t42_1-p1-CDS1	PRFA01000001	1286114	1287219	+	2.395	1.082	1.313	1.094	0.534	0.56	2.18921
CDS	C4B63_20g355-t42_1-p1-CDS1	PRFA01000020	154738	155651	-	0.359	0.137	0.222	0.164	0.079	0.085	2.18902
CDS	C4B63_51g207-t42_1-p1-CDS1	PRFA01000051	97415	99228	-	1.427	0.639	0.787	0.652	0.319	0.334	2.18865
CDS	C4B63_4g71-t42_1-p1-CDS1	PRFA01000004	386866	387470	+	1.886	0.831	1.055	0.862	0.457	0.405	2.18794
CDS	C4B63_22g123-t42_1-p1-CDS1	PRFA01000022	334662	335794	+	1.991	0.941	1.05	0.91	0.454	0.456	2.18791
CDS	C4B63_3g946-t42_1-p1-CDS1	PRFA01000003	391967	392484	-	0.385	0.14	0.245	0.176	0.077	0.099	2.1875
CDS	C4B63_144g17-t42_1-p1-CDS1	PRFA01000144	38035	39575	+	0.619	0.239	0.38	0.283	0.147	0.136	2.18728
CDS	C4B63_115g11-t42_1-p1-CDS1	PRFA01000115	22771	23351	+	1.743	0.632	1.111	0.797	0.382	0.415	2.18695
CDS	C4B63_4g545-t42_1-p1-CDS1	PRFA01000004	73083	74551	-	6.716	2.649	4.067	3.071	1.511	1.56	2.18691
CDS	C4B63_26g50-t42_1-p1-CDS1	PRFA01000026	89854	91772	+	2.001	0.869	1.132	0.915	0.476	0.439	2.18689
CDS	C4B63_18g40-t42_1-p1-CDS1	PRFA01000018	71465	72288	+	6.971	2.842	4.129	3.188	1.541	1.646	2.18664
CDS	C4B63_66g64-t42_1-p1-CDS1	PRFA01000066	157627	158123	+	1.854	0.716	1.138	0.848	0.397	0.451	2.18632
CDS	C4B63_3g780-t42_1-p1-CDS1	PRFA01000003	735276	736075	-	0.575	0.237	0.338	0.263	0.145	0.118	2.18631
CDS	C4B63_37g86-t42_1-p1-CDS1	PRFA01000037	199865	200430	+	0.669	0.278	0.391	0.306	0.158	0.148	2.18627
CDS	C4B63_134g37-t42_1-p1-CDS1	PRFA01000134	72518	73893	-	0.188	0.095	0.093	0.086	0.041	0.045	2.18605
CDS	C4B63_15g9-t42_1-p1-CDS1	PRFA01000015	11967	13036	+	0.741	0.382	0.359	0.339	0.152	0.187	2.18584
CDS	C4B63_28g153-t42_1-p1-CDS1	PRFA01000028	323227	323909	+	7.016	3.069	3.948	3.21	1.611	1.598	2.18567
CDS	C4B63_49g71-t42_1-p1-CDS1	PRFA01000049	176146	188441	+	1.521	0.69	0.831	0.696	0.346	0.349	2.18534
CDS	C4B63_29g224-t42_1-p1-CDS1	PRFA01000029	440869	442439	+	1.25	0.625	0.626	0.572	0.287	0.286	2.18531
CDS	C4B63_6g411-t42_1-p1-CDS1	PRFA01000006	516269	517665	-	6.584	2.518	4.066	3.013	1.498	1.515	2.1852
CDS	C4B63_212g8-t42_1-p1-CDS1	PRFA01000212	12792	13456	+	0.059	0.011	0.048	0.027	0.014	0.013	2.18519
CDS	C4B63_139g40-t42_1-p1-CDS1	PRFA01000139	58848	61636	-	0.059	0.012	0.046	0.027	0.013	0.014	2.18519
CDS	C4B63_39g61-t42_1-p1-CDS1	PRFA01000039	156447	157753	+	1.901	0.85	1.052	0.87	0.452	0.418	2.18506
CDS	C4B63_30g121-t42_1-p1-CDS1	PRFA01000030	400992	402295	-	1.075	0.429	0.646	0.492	0.251	0.241	2.18496
CDS	C4B63_216g38-t42_1-p1-CDS1	PRFA01000216	1552	4025	-	0.863	0.343	0.52	0.395	0.205	0.19	2.18481
CDS	C4B63_44g152-t42_1-p1-CDS1	PRFA01000044	219795	220723	-	2.894	1.296	1.598	1.325	0.65	0.676	2.18415
CDS	C4B63_4g376-t42_1-p1-CDS1	PRFA01000004	581771	583206	-	0.273	0.158	0.115	0.125	0.065	0.06	2.184
CDS	C4B63_120g41-t42_1-p1-CDS1	PRFA01000120	88447	89708	-	0.107	0.036	0.071	0.049	0.025	0.023	2.18367
CDS	C4B63_155g9-t42_1-p1-CDS1	PRFA01000155	20077	21248	+	2.129	1.063	1.066	0.975	0.494	0.481	2.18359
CDS	C4B63_369g2-t42_1-p1-CDS1	PRFA01000369	2011	4745	+	0.762	0.326	0.436	0.349	0.173	0.176	2.18338
CDS	C4B63_470g7-t42_1-p1-CDS1	PRFA01000470	7235	7878	-	0.762	0.301	0.46	0.349	0.178	0.171	2.18338
CDS	C4B63_1g29-t42_1-p1-CDS1	PRFA01000001	80519	81276	+	1.037	0.521	0.516	0.475	0.228	0.247	2.18316
CDS	C4B63_21g271-t42_1-p1-CDS1	PRFA01000021	339080	340968	-	2.122	1.011	1.11	0.972	0.483	0.489	2.18313
CDS	C4B63_225g39-t42_1-p1-CDS1	PRFA01000225	9208	9761	-	0.155	0.087	0.068	0.071	0.034	0.037	2.1831
CDS	C4B63_3g363-t42_1-p1-CDS1	PRFA01000003	815661	816886	+	1.563	0.634	0.929	0.716	0.357	0.36	2.18296
CDS	C4B63_29g369-t42_1-p1-CDS1	PRFA01000029	179143	179870	-	0.943	0.45	0.493	0.432	0.209	0.223	2.18287
CDS	C4B63_53g173-t42_1-p1-CDS1	PRFA01000053	174758	175539	-	0.86	0.444	0.416	0.394	0.226	0.168	2.18274
CDS	C4B63_22g320-t42_1-p1-CDS1	PRFA01000022	6692	8256	-	0.024	0.016	0.008	0.011	0.005	0.006	2.18182
CDS	C4B63_151g45-t42_1-p1-CDS1	PRFA01000151	30994	33581	-	0.096	0.024	0.073	0.044	0.024	0.02	2.18182
CDS	C4B63_425g13-t42_1-p1-CDS1	PRFA01000425	17131	17786	+	0.24	0.103	0.137	0.11	0.03	0.08	2.18182
CDS	C4B63_117g72-t42_1-p1-CDS1	PRFA01000117	4094	4572	-	4.134	1.643	2.491	1.895	0.929	0.967	2.18153
CDS	C4B63_90g3-t42_1-p1-CDS1	PRFA01000090	1724	2352	+	0.914	0.397	0.518	0.419	0.206	0.213	2.18138
CDS	C4B63_46g30-t42_1-p1-CDS1	PRFA01000046	102599	103071	+	5.901	2.505	3.396	2.706	1.262	1.444	2.18071
CDS	C4B63_45g213-t42_1-p1-CDS1	PRFA01000045	90563	91050	-	7.292	3.432	3.859	3.344	1.689	1.654	2.18062
CDS	C4B63_88g78-t42_1-p1-CDS1	PRFA01000088	85858	86546	-	3.334	1.254	2.081	1.529	0.711	0.818	2.18051
CDS	C4B63_34g324-t42_1-p1-CDS1	PRFA01000034	124221	125296	-	0.824	0.348	0.476	0.378	0.187	0.191	2.17989
CDS	C4B63_204g28-t42_1-p1-CDS1	PRFA01000204	10926	12622	-	0.194	0.093	0.101	0.089	0.047	0.041	2.17978
CDS	C4B63_27g1244c-t42_1-p1-CDS1	PRFA01000027	231277	231722	-	1.107	0.41	0.697	0.508	0.254	0.255	2.17913
CDS	C4B63_42g562c-t42_1-p1-CDS1	PRFA01000042	291693	292123	+	6.373	2.387	3.986	2.925	1.507	1.418	2.1788
CDS	C4B63_70g103-t42_1-p1-CDS1	PRFA01000070	83961	84988	-	5.996	2.41	3.587	2.752	1.37	1.381	2.17878
CDS	C4B63_161g36-t42_1-p1-CDS1	PRFA01000161	13373	14142	-	0.122	0.056	0.066	0.056	0.027	0.028	2.17857
CDS	C4B63_6g205-t42_1-p1-CDS1	PRFA01000006	593277	595132	+	0.732	0.353	0.379	0.336	0.158	0.179	2.17857
CDS	C4B63_121g82-t42_1-p1-CDS1	PRFA01000121	24632	27396	-	2.727	1.085	1.642	1.252	0.612	0.64	2.17812
CDS	C4B63_6g451-t42_1-p1-CDS1	PRFA01000006	437807	439308	-	1.696	0.589	1.107	0.779	0.4	0.378	2.17715
CDS	C4B63_139g13-t42_1-p1-CDS1	PRFA01000139	33464	34209	+	3.048	1.435	1.614	1.4	0.629	0.771	2.17714
CDS	C4B63_57g131-t42_1-p1-CDS1	PRFA01000057	8373	9715	-	0.246	0.088	0.158	0.113	0.059	0.053	2.17699
CDS	C4B63_98g31-t42_1-p1-CDS1	PRFA01000098	76623	77623	+	2.586	1.021	1.565	1.188	0.574	0.613	2.17677
CDS	C4B63_53g177-t42_1-p1-CDS1	PRFA01000053	161525	163092	-	1.737	0.682	1.055	0.798	0.41	0.388	2.17669
CDS	C4B63_12g158-t42_1-p1-CDS1	PRFA01000012	576168	577987	-	0.111	0.039	0.072	0.051	0.025	0.027	2.17647
CDS	C4B63_155g3-t42_1-p1-CDS1	PRFA01000155	14751	15319	+	2.201	0.911	1.289	1.012	0.51	0.502	2.1749
CDS	C4B63_171g5-t42_1-p1-CDS1	PRFA01000171	8269	9737	+	0.574	0.319	0.255	0.264	0.13	0.133	2.17424
CDS	C4B63_29g77-t42_1-p1-CDS1	PRFA01000029	142475	143580	+	1.648	0.572	1.076	0.758	0.404	0.353	2.17414
CDS	C4B63_24g174-t42_1-p1-CDS1	PRFA01000024	460069	461129	-	1.315	0.724	0.59	0.605	0.297	0.309	2.17355
CDS	C4B63_74g104-t42_1-p1-CDS1	PRFA01000074	119362	123920	-	0.515	0.219	0.296	0.237	0.11	0.127	2.173
CDS	C4B63_13g305-t42_1-p1-CDS1	PRFA01000013	207971	208230	-	2.831	0.928	1.903	1.303	0.635	0.667	2.17268
CDS	C4B63_1g109-t42_1-p1-CDS1	PRFA01000001	236184	236734	+	1.46	0.629	0.83	0.672	0.309	0.363	2.17262
CDS	C4B63_53g159-t42_1-p1-CDS1	PRFA01000053	217241	218001	-	5.945	2.522	3.427	2.737	1.24	1.497	2.17209
CDS	C4B63_62g197-t42_1-p1-CDS1	PRFA01000062	48190	49190	-	0.938	0.521	0.417	0.432	0.225	0.207	2.1713
CDS	C4B63_20g89c-t42_1-p1-CDS1	PRFA01000020	72933	73270	+	6.166	2.516	3.65	2.84	1.37	1.47	2.17113
CDS	C4B63_340g9-t42_1-p1-CDS1	PRFA01000340	11977	13478	+	0.165	0.099	0.065	0.076	0.033	0.043	2.17105
CDS	C4B63_4g550-t42_1-p1-CDS1	PRFA01000004	59657	60126	-	2.032	1.057	0.975	0.936	0.441	0.495	2.17094
CDS	C4B63_144g23-t42_1-p1-CDS1	PRFA01000144	56435	58167	+	0.866	0.313	0.553	0.399	0.191	0.207	2.17043
CDS	C4B63_3g574-t42_1-p1-CDS1	PRFA01000003	1180784	1181931	-	1.567	0.839	0.728	0.722	0.373	0.349	2.17036
CDS	C4B63_136g41-t42_1-p1-CDS1	PRFA01000136	63377	65193	-	0.564	0.256	0.308	0.26	0.13	0.129	2.16923
CDS	C4B63_32g233-t42_1-p1-CDS1	PRFA01000032	303577	304754	-	6.077	2.678	3.399	2.802	1.395	1.406	2.16881
CDS	C4B63_27g238-t42_1-p1-CDS1	PRFA01000027	232044	233074	-	4.06	1.631	2.428	1.872	0.897	0.975	2.1688
CDS	C4B63_132g24-t42_1-p1-CDS1	PRFA01000132	68933	70200	+	1.032	0.464	0.567	0.476	0.238	0.238	2.16807
CDS	C4B63_115g32-t42_1-p1-CDS1	PRFA01000115	73319	74121	+	1.097	0.467	0.63	0.506	0.224	0.282	2.16798
CDS	C4B63_148g25-t42_1-p1-CDS1	PRFA01000148	43761	45544	+	0.297	0.146	0.15	0.137	0.074	0.063	2.16788
CDS	C4B63_35g334-t42_1-p1-CDS1	PRFA01000035	131306	134436	-	2.389	1.003	1.386	1.102	0.568	0.535	2.16788
CDS	C4B63_39g110-t42_1-p1-CDS1	PRFA01000039	265626	266938	+	1.862	0.859	1.003	0.859	0.43	0.429	2.16764
CDS	C4B63_19g216-t42_1-p1-CDS1	PRFA01000019	278026	278717	-	3.002	1.369	1.634	1.385	0.712	0.673	2.16751
CDS	C4B63_17g230-t42_1-p1-CDS1	PRFA01000017	430577	431601	-	0.325	0.126	0.2	0.15	0.065	0.084	2.16667
CDS	C4B63_32g40-t42_1-p1-CDS1	PRFA01000032	82650	83548	+	0.403	0.151	0.252	0.186	0.092	0.094	2.16667
CDS	C4B63_13g287-t42_1-p1-CDS1	PRFA01000013	246122	248889	-	0.208	0.093	0.115	0.096	0.045	0.05	2.16667
CDS	C4B63_26g320-t42_1-p1-CDS1	PRFA01000026	115540	117356	-	0.585	0.295	0.29	0.27	0.143	0.128	2.16667
CDS	C4B63_462g12-t42_1-p1-CDS1	PRFA01000462	6873	8062	-	0.182	0.065	0.117	0.084	0.035	0.048	2.16667
CDS	C4B63_230g13-t42_1-p1-CDS1	PRFA01000230	34782	35614	+	0.364	0.14	0.224	0.168	0.071	0.096	2.16667
CDS	C4B63_28g232-t42_1-p1-CDS1	PRFA01000028	408018	408856	-	0.013	0.013	0	0.006	0.003	0.003	2.16667
CDS	C4B63_134g67-t42_1-p1-CDS1	PRFA01000134	6252	6757	-	0.013	0.004	0.009	0.006	0.004	0.003	2.16667
CDS	C4B63_141g16-t42_1-p1-CDS1	PRFA01000141	26599	27203	+	1.484	0.671	0.813	0.685	0.305	0.38	2.16642
CDS	C4B63_124g14-t42_1-p1-CDS1	PRFA01000124	19260	21700	+	2.448	1.11	1.339	1.13	0.563	0.567	2.16637
CDS	C4B63_2g317-t42_1-p1-CDS1	PRFA01000002	861319	862628	+	1.198	0.593	0.605	0.553	0.274	0.279	2.16637
CDS	C4B63_24g183-t42_1-p1-CDS1	PRFA01000024	445236	446362	-	6.698	2.896	3.802	3.092	1.512	1.58	2.16624
CDS	C4B63_168g25-t42_1-p1-CDS1	PRFA01000168	38234	39768	-	0.756	0.356	0.401	0.349	0.176	0.172	2.16619
CDS	C4B63_3g614-t42_1-p1-CDS1	PRFA01000003	1084580	1085796	-	1.28	0.454	0.826	0.591	0.283	0.309	2.16582
CDS	C4B63_41g244-t42_1-p1-CDS1	PRFA01000041	135076	137498	-	6.766	2.522	4.243	3.124	1.514	1.61	2.16581
CDS	C4B63_25g189-t42_1-p1-CDS1	PRFA01000025	332637	334900	-	7.089	2.866	4.222	3.274	1.635	1.638	2.16524
CDS	C4B63_12g1641c-t42_1-p1-CDS1	PRFA01000012	238526	238779	-	0.236	0.049	0.187	0.109	0.06	0.049	2.16514
CDS	C4B63_282g14-t42_1-p1-CDS1	PRFA01000282	22655	24687	-	0.853	0.372	0.48	0.394	0.197	0.197	2.16497
CDS	C4B63_129g43-t42_1-p1-CDS1	PRFA01000129	8309	8862	-	0.775	0.259	0.516	0.358	0.161	0.196	2.1648
CDS	C4B63_55g101-t42_1-p1-CDS1	PRFA01000055	244410	245407	+	1.08	0.593	0.487	0.499	0.233	0.266	2.16433
CDS	C4B63_12g32-t42_1-p1-CDS1	PRFA01000012	108162	109564	+	0.448	0.22	0.228	0.207	0.101	0.107	2.16425
CDS	C4B63_59g107-t42_1-p1-CDS1	PRFA01000059	147437	148296	+	5.972	2.791	3.18	2.76	1.344	1.416	2.16377
CDS	C4B63_41g213-t42_1-p1-CDS1	PRFA01000041	197377	198767	-	6.331	2.517	3.813	2.926	1.441	1.486	2.1637
CDS	C4B63_44g120-t42_1-p1-CDS1	PRFA01000044	307576	310976	-	12.583	5.333	7.25	5.816	2.851	2.965	2.16351
CDS	C4B63_10g423-t42_1-p1-CDS1	PRFA01000010	250482	252865	-	0.292	0.148	0.144	0.135	0.06	0.075	2.16296
CDS	C4B63_305g12-t42_1-p1-CDS1	PRFA01000305	28807	30572	+	1.155	0.607	0.548	0.534	0.262	0.272	2.16292
CDS	C4B63_5g123-t42_1-p1-CDS1	PRFA01000005	286217	287487	+	1.622	0.828	0.795	0.75	0.379	0.371	2.16267
CDS	C4B63_16g97-t42_1-p1-CDS1	PRFA01000016	301451	302139	+	6.812	2.658	4.154	3.15	1.566	1.584	2.16254
CDS	C4B63_1g810-t42_1-p1-CDS1	PRFA01000001	1415983	1416464	-	2.11	1.006	1.105	0.976	0.456	0.52	2.16189
CDS	C4B63_37g404-t42_1-p1-CDS1	PRFA01000037	50181	50989	-	3.296	1.254	2.041	1.525	0.739	0.785	2.16131
CDS	C4B63_29g179-t42_1-p1-CDS1	PRFA01000029	354414	355483	+	1.167	0.483	0.683	0.54	0.285	0.255	2.16111
CDS	C4B63_442g4-t42_1-p1-CDS1	PRFA01000442	4277	4818	+	0.188	0.076	0.112	0.087	0.033	0.054	2.16092
CDS	C4B63_7g335-t42_1-p1-CDS1	PRFA01000007	254439	255256	-	0.309	0.154	0.155	0.143	0.068	0.075	2.16084
CDS	C4B63_115g9-t42_1-p1-CDS1	PRFA01000115	17855	18807	+	0.769	0.35	0.418	0.356	0.168	0.188	2.16011
CDS	C4B63_1g224-t42_1-p1-CDS1	PRFA01000001	487975	488783	+	2.741	1.092	1.649	1.269	0.618	0.65	2.15997
CDS	C4B63_10g507-t42_1-p1-CDS1	PRFA01000010	97515	98527	-	6.579	2.731	3.849	3.046	1.531	1.515	2.15988
CDS	C4B63_199g23-t42_1-p1-CDS1	PRFA01000199	38250	41002	-	0.311	0.12	0.191	0.144	0.077	0.067	2.15972
CDS	C4B63_36g86-t42_1-p1-CDS1	PRFA01000036	172778	173625	+	2.099	1.016	1.083	0.972	0.473	0.499	2.15947
CDS	C4B63_42g199-t42_1-p1-CDS1	PRFA01000042	139047	139564	-	6.126	2.676	3.45	2.837	1.492	1.345	2.15932
CDS	C4B63_339g12-t42_1-p1-CDS1	PRFA01000339	1459	3335	-	0.434	0.208	0.226	0.201	0.103	0.098	2.1592
CDS	C4B63_21g97-t42_1-p1-CDS1	PRFA01000021	215752	218033	+	6.204	2.423	3.781	2.874	1.412	1.462	2.15866
CDS	C4B63_27g33-t42_1-p1-CDS1	PRFA01000027	73205	74601	+	0.082	0.023	0.059	0.038	0.02	0.018	2.15789
CDS	C4B63_1g1185-t42_1-p1-CDS1	PRFA01000001	569974	571646	-	1.942	0.833	1.109	0.9	0.423	0.477	2.15778
CDS	C4B63_30g252-t42_1-p1-CDS1	PRFA01000030	113465	116505	-	1.193	0.478	0.715	0.553	0.275	0.278	2.15732
CDS	C4B63_147g165c-t42_1-p1-CDS1	PRFA01000147	57040	57287	-	0.384	0.18	0.204	0.178	0.084	0.094	2.1573
CDS	C4B63_5g62-t42_1-p1-CDS1	PRFA01000005	134179	135008	+	2.773	1.052	1.72	1.286	0.627	0.659	2.1563
CDS	C4B63_62g186-t42_1-p1-CDS1	PRFA01000062	65320	66779	-	1	0.374	0.626	0.464	0.224	0.24	2.15517
CDS	C4B63_41g272-t42_1-p1-CDS1	PRFA01000041	74990	75747	-	1.125	0.432	0.694	0.522	0.242	0.28	2.15517
CDS	C4B63_37g398-t42_1-p1-CDS1	PRFA01000037	58554	59344	-	1.963	0.834	1.13	0.911	0.446	0.465	2.15477
CDS	C4B63_31g1008c-t42_1-p1-CDS1	PRFA01000031	368984	369432	-	5.643	2.397	3.246	2.619	1.305	1.313	2.15464
CDS	C4B63_1g1163-t42_1-p1-CDS1	PRFA01000001	611598	612070	-	1.605	0.87	0.735	0.745	0.343	0.402	2.15436
CDS	C4B63_28g136-t42_1-p1-CDS1	PRFA01000028	287806	289211	+	0.224	0.143	0.08	0.104	0.049	0.055	2.15385
CDS	C4B63_121g3-t42_1-p1-CDS1	PRFA01000121	13825	14266	+	2.343	1.172	1.171	1.088	0.507	0.581	2.15349
CDS	C4B63_67g176-t42_1-p1-CDS1	PRFA01000067	73342	73952	-	0.801	0.377	0.424	0.372	0.178	0.194	2.15323
CDS	C4B63_121g88-t42_1-p1-CDS1	PRFA01000121	15471	18058	-	1.253	0.588	0.665	0.582	0.285	0.298	2.15292
CDS	C4B63_35g55-t42_1-p1-CDS1	PRFA01000035	157613	158247	+	0.684	0.388	0.296	0.318	0.167	0.151	2.15094
CDS	C4B63_65g3-t42_1-p1-CDS1	PRFA01000065	3206	3831	+	1.241	0.613	0.628	0.577	0.323	0.254	2.15078
CDS	C4B63_6g121-t42_1-p1-CDS1	PRFA01000006	344579	345474	+	1.013	0.419	0.594	0.471	0.23	0.24	2.15074
CDS	C4B63_5g308-t42_1-p1-CDS1	PRFA01000005	684463	685892	+	2.393	1.086	1.308	1.113	0.555	0.559	2.15004
CDS	C4B63_41g289-t42_1-p1-CDS1	PRFA01000041	38792	49638	-	0.129	0.05	0.079	0.06	0.029	0.031	2.15
CDS	C4B63_6g405-t42_1-p1-CDS1	PRFA01000006	525650	527016	-	6.811	2.868	3.943	3.168	1.575	1.593	2.14994
CDS	C4B63_49g125-t42_1-p1-CDS1	PRFA01000049	250203	250732	-	6.626	3.018	3.608	3.082	1.523	1.56	2.1499
CDS	C4B63_1g68-t42_1-p1-CDS1	PRFA01000001	148967	149436	+	1.954	0.884	1.069	0.909	0.516	0.392	2.14961
CDS	C4B63_67g58-t42_1-p1-CDS1	PRFA01000067	106516	108926	+	0.649	0.345	0.304	0.302	0.135	0.167	2.14901
CDS	C4B63_86g92-t42_1-p1-CDS1	PRFA01000086	28629	29209	-	2.035	1.093	0.942	0.947	0.455	0.493	2.14889
CDS	C4B63_31g266-t42_1-p1-CDS1	PRFA01000031	18296	19272	-	0.81	0.425	0.385	0.377	0.186	0.19	2.14854
CDS	C4B63_24g193-t42_1-p1-CDS1	PRFA01000024	417433	420344	-	6.941	3.062	3.879	3.232	1.586	1.646	2.14759
CDS	C4B63_3g763-t42_1-p1-CDS1	PRFA01000003	773442	773734	-	1.864	1.172	0.692	0.868	0.446	0.422	2.14747
CDS	C4B63_196g35-t42_1-p1-CDS1	PRFA01000196	32944	33860	-	0.204	0.053	0.152	0.095	0.041	0.054	2.14737
CDS	C4B63_3g1037-t42_1-p1-CDS1	PRFA01000003	214190	216876	-	1.357	0.623	0.735	0.632	0.316	0.316	2.14715
CDS	C4B63_1g1239-t42_1-p1-CDS1	PRFA01000001	452112	452866	-	1.758	0.754	1.004	0.819	0.418	0.401	2.14652
CDS	C4B63_62g148-t42_1-p1-CDS1	PRFA01000062	123494	124125	-	1.966	0.87	1.095	0.916	0.464	0.451	2.14629
CDS	C4B63_51g188-t42_1-p1-CDS1	PRFA01000051	136193	136800	-	5.762	2.109	3.653	2.685	1.257	1.428	2.146
CDS	C4B63_10g1870c-t42_1-p1-CDS1	PRFA01000010	130519	130802	-	5.735	2.137	3.598	2.673	1.209	1.464	2.14553
CDS	C4B63_268g10-t42_1-p1-CDS1	PRFA01000268	24773	26433	-	0.502	0.284	0.217	0.234	0.111	0.123	2.1453
CDS	C4B63_470g3-t42_1-p1-CDS1	PRFA01000470	15698	16344	-	0.517	0.272	0.244	0.241	0.116	0.125	2.14523
CDS	C4B63_144g22-t42_1-p1-CDS1	PRFA01000144	55014	56023	+	0.163	0.088	0.075	0.076	0.037	0.039	2.14474
CDS	C4B63_1g229-t42_1-p1-CDS1	PRFA01000001	498722	499335	+	2.183	1.065	1.117	1.018	0.474	0.545	2.1444
CDS	C4B63_18g65-t42_1-p1-CDS1	PRFA01000018	131748	132319	+	6.298	3.177	3.121	2.938	1.462	1.476	2.14364
CDS	C4B63_42g204-t42_1-p1-CDS1	PRFA01000042	130957	131510	-	6.85	3.214	3.637	3.196	1.558	1.638	2.1433
CDS	C4B63_413g12-t42_1-p1-CDS1	PRFA01000413	9420	10507	-	1.333	0.659	0.674	0.622	0.312	0.31	2.14309
CDS	C4B63_5g757-t42_1-p1-CDS1	PRFA01000005	105699	106903	-	1.573	0.682	0.891	0.734	0.353	0.382	2.14305
CDS	C4B63_224g21-t42_1-p1-CDS1	PRFA01000224	30531	31606	-	0.015	0.006	0.009	0.007	0.002	0.004	2.14286
CDS	C4B63_36g371-t42_1-p1-CDS1	PRFA01000036	9269	10377	-	0.72	0.341	0.379	0.336	0.172	0.164	2.14286
CDS	C4B63_124g16-t42_1-p1-CDS1	PRFA01000124	27978	28546	+	1.14	0.503	0.637	0.532	0.273	0.259	2.14286
CDS	C4B63_59g117-t42_1-p1-CDS1	PRFA01000059	173713	176111	+	7.441	2.839	4.602	3.473	1.761	1.712	2.14253
CDS	C4B63_22g135-t42_1-p1-CDS1	PRFA01000022	368933	371229	+	0.482	0.222	0.26	0.225	0.119	0.106	2.14222
CDS	C4B63_3g685-t42_1-p1-CDS1	PRFA01000003	929877	930358	-	0.407	0.224	0.183	0.19	0.084	0.106	2.14211
CDS	C4B63_44g158-t42_1-p1-CDS1	PRFA01000044	207157	208814	-	5.307	2.138	3.169	2.478	1.206	1.272	2.14165
CDS	C4B63_20g747c-t42_1-p1-CDS1	PRFA01000020	518388	518683	+	5.816	2.729	3.086	2.716	1.214	1.502	2.14138
CDS	C4B63_67g56-t42_1-p1-CDS1	PRFA01000067	102889	103382	+	2.454	1.061	1.393	1.146	0.574	0.572	2.14136
CDS	C4B63_33g267-t42_1-p1-CDS1	PRFA01000033	259098	259648	-	1.82	0.807	1.012	0.85	0.411	0.439	2.14118
CDS	C4B63_25g113-t42_1-p1-CDS1	PRFA01000025	413803	415277	+	6.267	2.686	3.581	2.927	1.429	1.499	2.1411
CDS	C4B63_392g12-t42_1-p1-CDS1	PRFA01000392	20783	21387	-	0.137	0.056	0.082	0.064	0.027	0.037	2.14062
CDS	C4B63_86g4-t42_1-p1-CDS1	PRFA01000086	6066	7396	+	0.533	0.268	0.265	0.249	0.118	0.131	2.14056
CDS	C4B63_85g38-t42_1-p1-CDS1	PRFA01000085	122864	125199	-	0.488	0.179	0.309	0.228	0.115	0.113	2.14035
CDS	C4B63_90g102-t42_1-p1-CDS1	PRFA01000090	37808	38586	-	0.811	0.346	0.465	0.379	0.207	0.172	2.13984
CDS	C4B63_117g64-t42_1-p1-CDS1	PRFA01000117	31897	32732	-	1.393	0.525	0.869	0.651	0.343	0.308	2.13978
CDS	C4B63_157g34-t42_1-p1-CDS1	PRFA01000157	38946	39841	-	0.659	0.393	0.266	0.308	0.164	0.144	2.13961
CDS	C4B63_1g1086-t42_1-p1-CDS1	PRFA01000001	786806	787374	-	1.675	0.843	0.832	0.783	0.356	0.428	2.13921
CDS	C4B63_205g52-t42_1-p1-CDS1	PRFA01000205	159	1774	-	0.648	0.286	0.362	0.303	0.165	0.138	2.13861
CDS	C4B63_615g4-t42_1-p1-CDS1	PRFA01000615	2337	2917	-	0.263	0.107	0.155	0.123	0.061	0.062	2.13821
CDS	C4B63_276g11-t42_1-p1-CDS1	PRFA01000276	26380	28565	-	0.526	0.252	0.274	0.246	0.123	0.123	2.13821
CDS	C4B63_232g13-t42_1-p1-CDS1	PRFA01000232	27970	28580	+	1.069	0.436	0.633	0.5	0.244	0.256	2.138
CDS	C4B63_33g298-t42_1-p1-CDS1	PRFA01000033	195478	206189	-	1.21	0.53	0.68	0.566	0.271	0.295	2.13781
CDS	C4B63_16g7-t42_1-p1-CDS1	PRFA01000016	15875	16437	+	0.69	0.308	0.382	0.323	0.165	0.158	2.13622
CDS	C4B63_28g109-t42_1-p1-CDS1	PRFA01000028	234596	235764	+	5.755	2.403	3.352	2.695	1.291	1.404	2.13544
CDS	C4B63_150g19-t42_1-p1-CDS1	PRFA01000150	58719	59188	+	2.398	0.94	1.458	1.123	0.544	0.579	2.13535
CDS	C4B63_362g2-t42_1-p1-CDS1	PRFA01000362	204	10703	+	0.348	0.15	0.198	0.163	0.081	0.082	2.13497
CDS	C4B63_208g30-t42_1-p1-CDS1	PRFA01000208	37352	37962	-	0.589	0.321	0.268	0.276	0.138	0.137	2.13406
CDS	C4B63_33g165-t42_1-p1-CDS1	PRFA01000033	362380	363107	+	1.536	0.662	0.873	0.72	0.367	0.353	2.13333
CDS	C4B63_187g13-t42_1-p1-CDS1	PRFA01000187	21194	22590	+	1.256	0.643	0.613	0.589	0.286	0.302	2.13243
CDS	C4B63_402g16-t42_1-p1-CDS1	PRFA01000402	3975	5017	-	0.145	0.059	0.086	0.068	0.031	0.037	2.13235
CDS	C4B63_21g237-t42_1-p1-CDS1	PRFA01000021	407588	411264	-	0.339	0.147	0.192	0.159	0.089	0.07	2.13208
CDS	C4B63_41g271-t42_1-p1-CDS1	PRFA01000041	76865	79752	-	0.339	0.135	0.204	0.159	0.079	0.079	2.13208
CDS	C4B63_66g114-t42_1-p1-CDS1	PRFA01000066	179249	179886	-	1.206	0.294	0.912	0.566	0.26	0.306	2.13074
CDS	C4B63_204g31-t42_1-p1-CDS1	PRFA01000204	3389	3999	-	1.321	0.548	0.774	0.62	0.315	0.305	2.13065
CDS	C4B63_167g41-t42_1-p1-CDS1	PRFA01000167	7676	9810	-	0.669	0.295	0.374	0.314	0.148	0.166	2.13057
CDS	C4B63_153g41-t42_1-p1-CDS1	PRFA01000153	3921	6880	-	0.441	0.236	0.205	0.207	0.113	0.094	2.13043
CDS	C4B63_37g238-t42_1-p1-CDS1	PRFA01000037	380133	380912	-	0.899	0.428	0.471	0.422	0.219	0.203	2.13033
CDS	C4B63_110g21-t42_1-p1-CDS1	PRFA01000110	35655	36268	+	1.457	0.629	0.828	0.684	0.356	0.327	2.13012
CDS	C4B63_13g308-t42_1-p1-CDS1	PRFA01000013	204239	204738	-	7.402	3.242	4.16	3.475	1.704	1.771	2.13007
CDS	C4B63_61g95-t42_1-p1-CDS1	PRFA01000061	136304	138222	-	6.987	2.978	4.01	3.281	1.654	1.627	2.12953
CDS	C4B63_206g14-t42_1-p1-CDS1	PRFA01000206	20929	22613	-	0.379	0.195	0.185	0.178	0.098	0.08	2.12921
CDS	C4B63_39g57-t42_1-p1-CDS1	PRFA01000039	149712	150715	+	2.595	1.035	1.56	1.219	0.621	0.598	2.12879
CDS	C4B63_2g87-t42_1-p1-CDS1	PRFA01000002	168964	169799	+	6.476	2.546	3.93	3.044	1.431	1.613	2.12746
CDS	C4B63_160g2-t42_1-p1-CDS1	PRFA01000160	1616	2250	+	0.451	0.178	0.273	0.212	0.097	0.115	2.12736
CDS	C4B63_12g104-t42_1-p1-CDS1	PRFA01000012	312888	313954	+	0.787	0.352	0.434	0.37	0.171	0.199	2.12703
CDS	C4B63_174g5-t42_1-p1-CDS1	PRFA01000174	4312	14693	+	0.151	0.067	0.084	0.071	0.033	0.038	2.12676
CDS	C4B63_276g16-t42_1-p1-CDS1	PRFA01000276	16379	16914	-	0.808	0.391	0.418	0.38	0.178	0.201	2.12632
CDS	C4B63_5g795-t42_1-p1-CDS1	PRFA01000005	2807	4518	-	0.017	0.008	0.008	0.008	0.006	0.003	2.125
CDS	C4B63_270g31-t42_1-p1-CDS1	PRFA01000270	24355	24935	-	0.017	0.017	0	0.008	0.002	0.006	2.125
CDS	C4B63_66g71-t42_1-p1-CDS1	PRFA01000066	169802	172128	+	0.017	0.007	0.011	0.008	0.004	0.004	2.125
CDS	C4B63_311g10-t42_1-p1-CDS1	PRFA01000311	9681	12058	+	0.068	0.034	0.034	0.032	0.014	0.019	2.125
CDS	C4B63_17g63-t42_1-p1-CDS1	PRFA01000017	139723	140333	+	0.034	0.012	0.023	0.016	0.008	0.008	2.125
CDS	C4B63_258g19-t42_1-p1-CDS1	PRFA01000258	30993	31981	-	0.478	0.186	0.292	0.225	0.11	0.116	2.12444
CDS	C4B63_24g280-t42_1-p1-CDS1	PRFA01000024	188814	190210	-	0.718	0.325	0.393	0.338	0.195	0.143	2.12426
CDS	C4B63_1g1320-t42_1-p1-CDS1	PRFA01000001	280030	280559	-	1.591	0.724	0.867	0.749	0.352	0.397	2.12417
CDS	C4B63_138g29-t42_1-p1-CDS1	PRFA01000138	60700	61541	+	0.24	0.084	0.156	0.113	0.066	0.048	2.12389
CDS	C4B63_36g21-t42_1-p1-CDS1	PRFA01000036	41069	43494	+	1.393	0.6	0.792	0.656	0.333	0.323	2.12348
CDS	C4B63_69g67-t42_1-p1-CDS1	PRFA01000069	150660	151159	+	1.344	0.572	0.771	0.633	0.316	0.316	2.12322
CDS	C4B63_1g498-t42_1-p1-CDS1	PRFA01000001	1173997	1175576	+	2.07	0.982	1.088	0.975	0.482	0.493	2.12308
CDS	C4B63_26g49-t42_1-p1-CDS1	PRFA01000026	88752	89419	+	0.535	0.278	0.257	0.252	0.121	0.131	2.12302
CDS	C4B63_100g30-t42_1-p1-CDS1	PRFA01000100	53028	54169	+	0.259	0.105	0.153	0.122	0.062	0.061	2.12295
CDS	C4B63_3g944-t42_1-p1-CDS1	PRFA01000003	396645	397291	-	0.7	0.422	0.279	0.33	0.15	0.181	2.12121
CDS	C4B63_38g74-t42_1-p1-CDS1	PRFA01000038	159462	159982	+	6.584	2.666	3.917	3.104	1.58	1.524	2.12113
CDS	C4B63_1g244-t42_1-p1-CDS1	PRFA01000001	527742	528700	+	1.376	0.815	0.56	0.649	0.323	0.326	2.12018
CDS	C4B63_1g900-t42_1-p1-CDS1	PRFA01000001	1180977	1181602	-	1.248	0.567	0.681	0.589	0.267	0.322	2.11885
CDS	C4B63_66g18-t42_1-p1-CDS1	PRFA01000066	45226	46541	+	0.214	0.082	0.132	0.101	0.051	0.051	2.11881
CDS	C4B63_1g547-t42_1-p1-CDS1	PRFA01000001	1272991	1273799	+	1.214	0.459	0.755	0.573	0.318	0.255	2.11867
CDS	C4B63_37g133-t42_1-p1-CDS1	PRFA01000037	278750	279369	+	2.063	0.952	1.11	0.974	0.496	0.479	2.11807
CDS	C4B63_18g184-t42_1-p1-CDS1	PRFA01000018	538864	539210	+	1.656	0.821	0.836	0.782	0.39	0.392	2.11765
CDS	C4B63_253g9-t42_1-p1-CDS1	PRFA01000253	30360	31591	-	0.252	0.088	0.164	0.119	0.065	0.055	2.11765
CDS	C4B63_210g35-t42_1-p1-CDS1	PRFA01000210	17922	18979	-	0.739	0.265	0.475	0.349	0.195	0.154	2.11748
CDS	C4B63_90g43-t42_1-p1-CDS1	PRFA01000090	82851	83440	+	0.707	0.36	0.347	0.334	0.155	0.179	2.11677
CDS	C4B63_187g33-t42_1-p1-CDS1	PRFA01000187	50229	50683	+	0.309	0.124	0.185	0.146	0.065	0.082	2.11644
CDS	C4B63_36g44-t42_1-p1-CDS1	PRFA01000036	86650	87635	+	0.182	0.065	0.117	0.086	0.047	0.039	2.11628
CDS	C4B63_33g172-t42_1-p1-CDS1	PRFA01000033	379495	380045	+	1.661	0.718	0.943	0.785	0.402	0.383	2.11592
CDS	C4B63_34g306-t42_1-p1-CDS1	PRFA01000034	165888	166357	-	6.546	2.75	3.796	3.094	1.48	1.615	2.11571
CDS	C4B63_73g37-t42_1-p1-CDS1	PRFA01000073	79747	80390	+	1.4	0.517	0.883	0.662	0.349	0.313	2.1148
CDS	C4B63_9g479-t42_1-p1-CDS1	PRFA01000009	101052	101518	-	0.888	0.503	0.386	0.42	0.207	0.213	2.11429
CDS	C4B63_3g451-t42_1-p1-CDS1	PRFA01000003	1022257	1024100	+	0.355	0.184	0.171	0.168	0.088	0.08	2.1131
CDS	C4B63_29g280-t42_1-p1-CDS1	PRFA01000029	322201	323810	-	2.411	0.794	1.617	1.142	0.586	0.556	2.11121
CDS	C4B63_58g79-t42_1-p1-CDS1	PRFA01000058	125492	126840	+	0.019	0.013	0.005	0.009	0.004	0.005	2.11111
CDS	C4B63_207g6-t42_1-p1-CDS1	PRFA01000207	8831	9621	+	0.038	0.029	0.009	0.018	0.007	0.01	2.11111
CDS	C4B63_386g12-t42_1-p1-CDS1	PRFA01000386	20169	21109	-	0.646	0.306	0.341	0.306	0.144	0.162	2.11111
CDS	C4B63_26g321-t42_1-p1-CDS1	PRFA01000026	114261	115204	-	0.92	0.428	0.492	0.436	0.228	0.208	2.11009
CDS	C4B63_32g37-t42_1-p1-CDS1	PRFA01000032	77999	79494	+	0.211	0.09	0.12	0.1	0.05	0.05	2.11
CDS	C4B63_92g56-t42_1-p1-CDS1	PRFA01000092	112443	112894	-	0.844	0.416	0.428	0.4	0.207	0.193	2.11
CDS	C4B63_9g243-t42_1-p1-CDS1	PRFA01000009	605788	606785	-	6.355	2.865	3.49	3.012	1.474	1.538	2.10989
CDS	C4B63_123g26-t42_1-p1-CDS1	PRFA01000123	55027	58055	+	0.308	0.146	0.162	0.146	0.072	0.074	2.10959
CDS	C4B63_3g1018-t42_1-p1-CDS1	PRFA01000003	249752	250347	-	0.542	0.172	0.37	0.257	0.138	0.119	2.10895
CDS	C4B63_5g698-t42_1-p1-CDS1	PRFA01000005	235243	236336	-	2.408	0.932	1.476	1.142	0.529	0.614	2.10858
CDS	C4B63_106g50-t42_1-p1-CDS1	PRFA01000106	67957	70514	-	1.01	0.46	0.549	0.479	0.245	0.234	2.10856
CDS	C4B63_276g9-t42_1-p1-CDS1	PRFA01000276	30280	31613	-	0.506	0.246	0.26	0.24	0.123	0.117	2.10833
CDS	C4B63_10g275-t42_1-p1-CDS1	PRFA01000010	610318	611948	-	0.997	0.389	0.608	0.473	0.224	0.25	2.10782
CDS	C4B63_68g89-t42_1-p1-CDS1	PRFA01000068	135069	135880	-	0.059	0.035	0.024	0.028	0.017	0.012	2.10714
CDS	C4B63_88g110-t42_1-p1-CDS1	PRFA01000088	15843	17077	-	0.295	0.148	0.147	0.14	0.064	0.076	2.10714
CDS	C4B63_94g53-t42_1-p1-CDS1	PRFA01000094	106618	107795	+	0.807	0.388	0.419	0.383	0.19	0.193	2.10705
CDS	C4B63_3g918-t42_1-p1-CDS1	PRFA01000003	444549	445387	-	2.482	1.137	1.345	1.178	0.575	0.603	2.10696
CDS	C4B63_17g331-t42_1-p1-CDS1	PRFA01000017	6196	6668	-	0.474	0.266	0.209	0.225	0.097	0.128	2.10667
CDS	C4B63_384g22-t42_1-p1-CDS1	PRFA01000384	5252	6732	-	0.916	0.385	0.531	0.435	0.222	0.213	2.10575
CDS	C4B63_53g167-t42_1-p1-CDS1	PRFA01000053	188386	189505	-	1.28	0.661	0.619	0.608	0.301	0.307	2.10526
CDS	C4B63_29g91-t42_1-p1-CDS1	PRFA01000029	172517	173649	+	0.621	0.353	0.267	0.295	0.152	0.142	2.10508
CDS	C4B63_1g127-t42_1-p1-CDS1	PRFA01000001	277046	278109	+	1.755	0.755	1	0.834	0.399	0.435	2.10432
CDS	C4B63_58g132-t42_1-p1-CDS1	PRFA01000058	212372	213894	+	5.694	2.302	3.393	2.706	1.283	1.422	2.10421
CDS	C4B63_25g209-t42_1-p1-CDS1	PRFA01000025	285586	286469	-	6.954	2.915	4.039	3.305	1.594	1.712	2.10408
CDS	C4B63_142g19-t42_1-p1-CDS1	PRFA01000142	45659	46236	+	1.02	0.471	0.549	0.485	0.232	0.252	2.10309
CDS	C4B63_29g36-t42_1-p1-CDS1	PRFA01000029	68212	69668	+	0.103	0.014	0.089	0.049	0.031	0.018	2.10204
CDS	C4B63_9g240-t42_1-p1-CDS1	PRFA01000009	611063	611820	-	5.218	2.283	2.935	2.483	1.254	1.228	2.10149
CDS	C4B63_64g147-t42_1-p1-CDS1	PRFA01000064	152696	153360	-	1.618	0.695	0.924	0.77	0.383	0.387	2.1013
CDS	C4B63_325g3-t42_1-p1-CDS1	PRFA01000325	5451	9142	+	0.893	0.403	0.491	0.425	0.202	0.224	2.10118
CDS	C4B63_24g299-t42_1-p1-CDS1	PRFA01000024	157020	158476	-	0.54	0.245	0.295	0.257	0.126	0.13	2.10117
CDS	C4B63_27g130-t42_1-p1-CDS1	PRFA01000027	427959	438346	+	0.25	0.125	0.125	0.119	0.053	0.067	2.10084
CDS	C4B63_125g72-t42_1-p1-CDS1	PRFA01000125	15255	16354	-	0.523	0.242	0.281	0.249	0.121	0.128	2.1004
CDS	C4B63_30g168-t42_1-p1-CDS1	PRFA01000030	296239	297272	-	0.063	0.016	0.048	0.03	0.012	0.018	2.1
CDS	C4B63_1g1121-t42_1-p1-CDS1	PRFA01000001	705931	706640	-	0.315	0.199	0.115	0.15	0.081	0.069	2.1
CDS	C4B63_42g268-t42_1-p1-CDS1	PRFA01000042	7658	8229	-	1.953	0.755	1.199	0.93	0.522	0.408	2.1
CDS	C4B63_25g293-t42_1-p1-CDS1	PRFA01000025	83532	84256	-	5.602	2.053	3.549	2.669	1.29	1.379	2.09891
CDS	C4B63_161g35-t42_1-p1-CDS1	PRFA01000161	17343	18844	-	0.85	0.298	0.553	0.405	0.217	0.188	2.09877
CDS	C4B63_304g10-t42_1-p1-CDS1	PRFA01000304	21401	21768	+	0.85	0.516	0.334	0.405	0.175	0.23	2.09877
CDS	C4B63_281g7-t42_1-p1-CDS1	PRFA01000281	9709	11756	+	0.493	0.173	0.32	0.235	0.125	0.11	2.09787
CDS	C4B63_90g101-t42_1-p1-CDS1	PRFA01000090	39650	40959	-	0.816	0.388	0.428	0.389	0.192	0.197	2.09769
CDS	C4B63_6g120-t42_1-p1-CDS1	PRFA01000006	344382	344725	+	2.351	0.982	1.369	1.121	0.55	0.571	2.09723
CDS	C4B63_27g6-t42_1-p1-CDS1	PRFA01000027	15513	16327	+	0.715	0.407	0.308	0.341	0.16	0.181	2.09677
CDS	C4B63_144g30-t42_1-p1-CDS1	PRFA01000144	68296	70331	+	0.436	0.203	0.233	0.208	0.1	0.108	2.09615
CDS	C4B63_282g128c-t42_1-p1-CDS1	PRFA01000282	7097	7437	-	0.744	0.511	0.233	0.355	0.189	0.166	2.09577
CDS	C4B63_20g312-t42_1-p1-CDS1	PRFA01000020	233837	234999	-	6.728	3.011	3.717	3.211	1.62	1.591	2.0953
CDS	C4B63_151g44-t42_1-p1-CDS1	PRFA01000151	35713	38300	-	0.088	0.021	0.066	0.042	0.023	0.019	2.09524
CDS	C4B63_31g259-t42_1-p1-CDS1	PRFA01000031	38686	39251	-	0.662	0.184	0.478	0.316	0.152	0.164	2.09494
CDS	C4B63_29g141-t42_1-p1-CDS1	PRFA01000029	282354	285058	+	1.977	0.754	1.223	0.944	0.472	0.472	2.09428
CDS	C4B63_350g8-t42_1-p1-CDS1	PRFA01000350	11447	12036	+	0.511	0.218	0.293	0.244	0.107	0.137	2.09426
CDS	C4B63_8g216-t42_1-p1-CDS1	PRFA01000008	617028	617794	+	0.289	0.075	0.214	0.138	0.073	0.064	2.0942
CDS	C4B63_13g25-t42_1-p1-CDS1	PRFA01000013	72664	74315	+	0.067	0.034	0.033	0.032	0.016	0.016	2.09375
CDS	C4B63_51g83-t42_1-p1-CDS1	PRFA01000051	190960	193013	+	0.067	0.025	0.042	0.032	0.015	0.017	2.09375
CDS	C4B63_65g223-t42_1-p1-CDS1	PRFA01000065	57837	58357	-	1.139	0.652	0.487	0.544	0.253	0.291	2.09375
CDS	C4B63_137g1-t42_1-p1-CDS1	PRFA01000137	3719	5592	+	0.427	0.183	0.244	0.204	0.096	0.108	2.09314
CDS	C4B63_258g17-t42_1-p1-CDS1	PRFA01000258	34307	35352	-	0.563	0.246	0.316	0.269	0.139	0.13	2.09294
CDS	C4B63_149g41-t42_1-p1-CDS1	PRFA01000149	66510	67450	+	0.316	0.144	0.172	0.151	0.087	0.064	2.09272
CDS	C4B63_62g166-t42_1-p1-CDS1	PRFA01000062	96557	98052	-	2.085	0.904	1.182	0.997	0.478	0.519	2.09127
CDS	C4B63_55g99-t42_1-p1-CDS1	PRFA01000055	242752	243284	+	0.276	0.153	0.123	0.132	0.064	0.068	2.09091
CDS	C4B63_187g27-t42_1-p1-CDS1	PRFA01000187	39037	40418	+	1.012	0.412	0.6	0.484	0.223	0.261	2.09091
CDS	C4B63_59g550c-t42_1-p1-CDS1	PRFA01000059	207278	207582	+	7.119	2.584	4.536	3.406	1.708	1.697	2.09014
CDS	C4B63_5g647-t42_1-p1-CDS1	PRFA01000005	376988	377565	-	2.961	1.504	1.458	1.417	0.695	0.722	2.08963
CDS	C4B63_3g1129-t42_1-p1-CDS1	PRFA01000003	33168	33856	-	1.989	0.826	1.163	0.952	0.428	0.524	2.08929
CDS	C4B63_15g324-t42_1-p1-CDS1	PRFA01000015	464643	465442	-	0.117	0.035	0.082	0.056	0.027	0.029	2.08929
CDS	C4B63_138g15-t42_1-p1-CDS1	PRFA01000138	23716	24263	+	0.963	0.417	0.546	0.461	0.241	0.22	2.08894
CDS	C4B63_37g68-t42_1-p1-CDS1	PRFA01000037	175327	177977	+	0.708	0.289	0.42	0.339	0.176	0.163	2.0885
CDS	C4B63_369g1-t42_1-p1-CDS1	PRFA01000369	417	1114	+	0.361	0.173	0.188	0.173	0.071	0.102	2.08671
CDS	C4B63_1g1003-t42_1-p1-CDS1	PRFA01000001	968291	968964	-	2.698	1.248	1.449	1.293	0.676	0.617	2.08662
CDS	C4B63_53g73-t42_1-p1-CDS1	PRFA01000053	141410	141882	+	1.529	0.568	0.961	0.733	0.354	0.379	2.08595
CDS	C4B63_121g43-t42_1-p1-CDS1	PRFA01000121	88321	88904	+	0.463	0.16	0.303	0.222	0.109	0.112	2.08559
CDS	C4B63_23g138-t42_1-p1-CDS1	PRFA01000023	455628	456964	+	0.488	0.23	0.259	0.234	0.118	0.117	2.08547
CDS	C4B63_125g50-t42_1-p1-CDS1	PRFA01000125	66258	67387	-	0.661	0.359	0.302	0.317	0.163	0.155	2.08517
CDS	C4B63_35g163-t42_1-p1-CDS1	PRFA01000035	335440	337247	+	0.098	0.041	0.057	0.047	0.027	0.02	2.08511
CDS	C4B63_132g13-t42_1-p1-CDS1	PRFA01000132	39217	40436	+	1.156	0.423	0.733	0.555	0.288	0.267	2.08288
CDS	C4B63_5g93-t42_1-p1-CDS1	PRFA01000005	206968	207548	+	1.516	0.531	0.985	0.728	0.356	0.372	2.08242
CDS	C4B63_32g39-t42_1-p1-CDS1	PRFA01000032	80911	81824	+	0.589	0.239	0.35	0.283	0.136	0.146	2.08127
CDS	C4B63_4g519-t42_1-p1-CDS1	PRFA01000004	129644	130125	-	0.539	0.234	0.306	0.259	0.123	0.135	2.08108
CDS	C4B63_161g33-t42_1-p1-CDS1	PRFA01000161	22700	23910	-	1.912	0.841	1.07	0.919	0.477	0.442	2.08052
CDS	C4B63_7g278-t42_1-p1-CDS1	PRFA01000007	368156	368826	-	0.181	0.058	0.123	0.087	0.045	0.042	2.08046
CDS	C4B63_36g41-t42_1-p1-CDS1	PRFA01000036	79789	80333	+	0.984	0.491	0.493	0.473	0.249	0.225	2.08034
CDS	C4B63_59g212-t42_1-p1-CDS1	PRFA01000059	99628	100289	-	1.408	0.426	0.982	0.677	0.345	0.332	2.07976
CDS	C4B63_221g26-t42_1-p1-CDS1	PRFA01000221	4864	5627	-	1.017	0.347	0.67	0.489	0.228	0.262	2.07975
CDS	C4B63_22g27-t42_1-p1-CDS1	PRFA01000022	99637	100541	+	0.811	0.256	0.555	0.39	0.174	0.215	2.07949
CDS	C4B63_386g8-t42_1-p1-CDS1	PRFA01000386	18499	19154	+	1.114	0.472	0.642	0.536	0.259	0.277	2.07836
CDS	C4B63_230g14-t42_1-p1-CDS1	PRFA01000230	35825	36597	+	0.557	0.236	0.321	0.268	0.133	0.135	2.07836
CDS	C4B63_51g92-t42_1-p1-CDS1	PRFA01000051	214739	215535	+	5.642	2.713	2.929	2.715	1.297	1.418	2.07808
CDS	C4B63_62g159-t42_1-p1-CDS1	PRFA01000062	104567	107274	-	2.103	0.993	1.11	1.012	0.513	0.499	2.07806
CDS	C4B63_417g20-t42_1-p1-CDS1	PRFA01000417	6958	7415	-	1.365	0.623	0.742	0.657	0.282	0.375	2.07763
CDS	C4B63_150g37-t42_1-p1-CDS1	PRFA01000150	19614	20509	-	0.59	0.244	0.346	0.284	0.143	0.141	2.07746
CDS	C4B63_17g64-t42_1-p1-CDS1	PRFA01000017	141136	142520	+	0.216	0.103	0.113	0.104	0.055	0.05	2.07692
CDS	C4B63_122g25-t42_1-p1-CDS1	PRFA01000122	56900	57960	+	0.461	0.2	0.261	0.222	0.116	0.106	2.07658
CDS	C4B63_41g260-t42_1-p1-CDS1	PRFA01000041	103776	105184	-	0.706	0.325	0.381	0.34	0.15	0.189	2.07647
CDS	C4B63_8g241-t42_1-p1-CDS1	PRFA01000008	676634	677307	+	0.436	0.229	0.207	0.21	0.117	0.093	2.07619
CDS	C4B63_3g1001-t42_1-p1-CDS1	PRFA01000003	284043	284629	-	1.756	0.774	0.982	0.846	0.363	0.482	2.07565
CDS	C4B63_8g162-t42_1-p1-CDS1	PRFA01000008	489010	490421	+	1.237	0.543	0.694	0.596	0.3	0.296	2.0755
CDS	C4B63_77g23-t42_1-p1-CDS1	PRFA01000077	60582	61750	+	0.633	0.255	0.378	0.305	0.14	0.165	2.07541
CDS	C4B63_1g344-t42_1-p1-CDS1	PRFA01000001	828701	829155	+	1.075	0.445	0.63	0.518	0.301	0.217	2.07529
CDS	C4B63_171g10c-t42_1-p1-CDS1	PRFA01000171	6977	7386	+	0.809	0.249	0.559	0.39	0.195	0.196	2.07436
CDS	C4B63_3g1064-t42_1-p1-CDS1	PRFA01000003	156366	158399	-	1.064	0.495	0.569	0.513	0.242	0.272	2.07407
CDS	C4B63_4g449-t42_1-p1-CDS1	PRFA01000004	291499	292220	-	0.056	0.029	0.026	0.027	0.014	0.013	2.07407
CDS	C4B63_57g66-t42_1-p1-CDS1	PRFA01000057	158148	159043	-	0.425	0.167	0.258	0.205	0.097	0.108	2.07317
CDS	C4B63_10g161-t42_1-p1-CDS1	PRFA01000010	423148	423794	+	1.886	0.569	1.317	0.91	0.462	0.449	2.07253
CDS	C4B63_3g853-t42_1-p1-CDS1	PRFA01000003	571637	573105	-	0.286	0.132	0.154	0.138	0.069	0.069	2.07246
CDS	C4B63_27g326-t42_1-p1-CDS1	PRFA01000027	51353	52707	-	0.545	0.279	0.265	0.263	0.133	0.13	2.07224
CDS	C4B63_1g1045-t42_1-p1-CDS1	PRFA01000001	877768	878732	-	1.496	0.54	0.956	0.722	0.34	0.382	2.07202
CDS	C4B63_32g10-t42_1-p1-CDS1	PRFA01000032	17357	19827	+	0.319	0.182	0.137	0.154	0.076	0.078	2.07143
CDS	C4B63_282g24-t42_1-p1-CDS1	PRFA01000282	2341	3089	-	1.454	0.513	0.941	0.702	0.332	0.37	2.07123
CDS	C4B63_39g340-t42_1-p1-CDS1	PRFA01000039	75321	76342	-	6.388	2.716	3.672	3.086	1.45	1.637	2.06999
CDS	C4B63_15g255-t42_1-p1-CDS1	PRFA01000015	517307	518571	+	1.126	0.627	0.499	0.544	0.282	0.262	2.06985
CDS	C4B63_37g75-t42_1-p1-CDS1	PRFA01000037	186661	187541	+	0.861	0.428	0.434	0.416	0.222	0.194	2.06971
CDS	C4B63_5g34-t42_1-p1-CDS1	PRFA01000005	79864	80804	+	1.906	0.851	1.055	0.921	0.479	0.442	2.06949
CDS	C4B63_9g393-t42_1-p1-CDS1	PRFA01000009	262916	263967	-	0.904	0.453	0.452	0.437	0.227	0.211	2.06865
CDS	C4B63_5g590-t42_1-p1-CDS1	PRFA01000005	530197	531491	-	1.115	0.515	0.6	0.539	0.253	0.286	2.06865
CDS	C4B63_9g216-t42_1-p1-CDS1	PRFA01000009	654472	655229	-	0.362	0.188	0.174	0.175	0.093	0.082	2.06857
CDS	C4B63_35g157-t42_1-p1-CDS1	PRFA01000035	324746	325722	+	0.335	0.167	0.168	0.162	0.078	0.084	2.0679
CDS	C4B63_134g45-t42_1-p1-CDS1	PRFA01000134	51904	52556	-	0.738	0.338	0.401	0.357	0.173	0.184	2.06723
CDS	C4B63_134g64-t42_1-p1-CDS1	PRFA01000134	11071	11723	-	0.589	0.257	0.332	0.285	0.148	0.137	2.06667
CDS	C4B63_39g325-t42_1-p1-CDS1	PRFA01000039	97510	98213	-	5.824	2.585	3.239	2.819	1.361	1.458	2.06598
CDS	C4B63_28g139-t42_1-p1-CDS1	PRFA01000028	293013	294418	+	0.723	0.345	0.377	0.35	0.161	0.189	2.06571
CDS	C4B63_203g3-t42_1-p1-CDS1	PRFA01000203	4057	4520	+	0.473	0.263	0.21	0.229	0.107	0.122	2.0655
CDS	C4B63_143g9-t42_1-p1-CDS1	PRFA01000143	12929	13286	+	0.791	0.277	0.513	0.383	0.193	0.191	2.06527
CDS	C4B63_71g202-t42_1-p1-CDS1	PRFA01000071	26703	27382	-	1.879	0.793	1.086	0.91	0.449	0.462	2.06484
CDS	C4B63_8g316-t42_1-p1-CDS1	PRFA01000008	635713	637178	-	0.83	0.4	0.43	0.402	0.206	0.196	2.06468
CDS	C4B63_461g9-t42_1-p1-CDS1	PRFA01000461	8250	8755	-	0.673	0.294	0.379	0.326	0.147	0.179	2.06442
CDS	C4B63_53g67-t42_1-p1-CDS1	PRFA01000053	128270	130179	+	1.193	0.519	0.674	0.578	0.276	0.302	2.06401
CDS	C4B63_29g352-t42_1-p1-CDS1	PRFA01000029	204355	205814	-	1.715	0.563	1.153	0.831	0.447	0.384	2.06378
CDS	C4B63_39g137-t42_1-p1-CDS1	PRFA01000039	327526	328619	+	0.489	0.168	0.321	0.237	0.116	0.121	2.06329
CDS	C4B63_27g331-t42_1-p1-CDS1	PRFA01000027	40490	41775	-	1.141	0.465	0.676	0.553	0.259	0.293	2.06329
CDS	C4B63_71g117-t42_1-p1-CDS1	PRFA01000071	157160	158565	-	0.229	0.088	0.141	0.111	0.059	0.052	2.06306
CDS	C4B63_42g111-t42_1-p1-CDS1	PRFA01000042	341999	342996	+	0.132	0.09	0.042	0.064	0.031	0.033	2.0625
CDS	C4B63_29g136-t42_1-p1-CDS1	PRFA01000029	275151	275647	+	1.825	0.825	1	0.885	0.406	0.479	2.06215
CDS	C4B63_59g110-t42_1-p1-CDS1	PRFA01000059	153239	153735	+	5.406	2.125	3.281	2.622	1.39	1.232	2.06178
CDS	C4B63_37g411-t42_1-p1-CDS1	PRFA01000037	34835	35355	-	3.587	1.672	1.916	1.74	0.853	0.887	2.06149
CDS	C4B63_194g26-t42_1-p1-CDS1	PRFA01000194	25802	26295	-	0.439	0.193	0.246	0.213	0.122	0.092	2.06103
CDS	C4B63_67g81-t42_1-p1-CDS1	PRFA01000067	147158	147894	+	1.494	0.655	0.839	0.725	0.372	0.353	2.06069
CDS	C4B63_3g1043-t42_1-p1-CDS1	PRFA01000003	207857	208500	-	2.703	1.227	1.476	1.312	0.639	0.673	2.06021
CDS	C4B63_4g559-t42_1-p1-CDS1	PRFA01000004	39555	41023	-	0.55	0.234	0.316	0.267	0.123	0.144	2.05993
CDS	C4B63_59g219-t42_1-p1-CDS1	PRFA01000059	87560	90258	-	1.071	0.458	0.613	0.52	0.239	0.28	2.05962
CDS	C4B63_240g5-t42_1-p1-CDS1	PRFA01000240	13638	15841	+	0.07	0.034	0.036	0.034	0.016	0.018	2.05882
CDS	C4B63_24g173-t42_1-p1-CDS1	PRFA01000024	462069	462910	-	1.476	0.652	0.825	0.717	0.343	0.373	2.05858
CDS	C4B63_250g13-t42_1-p1-CDS1	PRFA01000250	28834	29558	-	1.27	0.608	0.663	0.617	0.313	0.304	2.05835
CDS	C4B63_173g11-t42_1-p1-CDS1	PRFA01000173	17781	18529	+	3.029	1.258	1.771	1.472	0.729	0.743	2.05774
CDS	C4B63_10g454-t42_1-p1-CDS1	PRFA01000010	196229	196986	-	6.776	2.824	3.952	3.294	1.596	1.698	2.05707
CDS	C4B63_33g49-t42_1-p1-CDS1	PRFA01000033	118369	119075	+	1.154	0.488	0.666	0.561	0.274	0.287	2.05704
CDS	C4B63_66g170-t42_1-p1-CDS1	PRFA01000066	57065	58152	-	1.158	0.506	0.651	0.563	0.268	0.296	2.05684
CDS	C4B63_111g15-t42_1-p1-CDS1	PRFA01000111	30225	30727	+	0.362	0.166	0.195	0.176	0.101	0.075	2.05682
CDS	C4B63_1g347-t42_1-p1-CDS1	PRFA01000001	833098	833870	+	0.948	0.379	0.569	0.461	0.233	0.228	2.0564
CDS	C4B63_1g1104-t42_1-p1-CDS1	PRFA01000001	740828	741408	-	1.388	0.614	0.774	0.675	0.37	0.305	2.0563
CDS	C4B63_5g255-t42_1-p1-CDS1	PRFA01000005	574270	574904	+	2.274	1.019	1.255	1.106	0.58	0.526	2.05606
CDS	C4B63_71g114-t42_1-p1-CDS1	PRFA01000071	164599	165224	-	1.188	0.581	0.607	0.578	0.29	0.289	2.05536
CDS	C4B63_75g95-t42_1-p1-CDS1	PRFA01000075	51257	51852	-	0.955	0.494	0.461	0.465	0.204	0.261	2.05376
CDS	C4B63_55g56-t42_1-p1-CDS1	PRFA01000055	141429	142546	+	5.711	2.64	3.07	2.782	1.379	1.403	2.05284
CDS	C4B63_33g316-t42_1-p1-CDS1	PRFA01000033	160929	161470	-	2.073	1.047	1.026	1.01	0.485	0.525	2.05248
CDS	C4B63_1g1324-t42_1-p1-CDS1	PRFA01000001	266476	267428	-	1.921	0.974	0.947	0.936	0.472	0.464	2.05235
CDS	C4B63_216g18-t42_1-p1-CDS1	PRFA01000216	42581	43044	-	0.601	0.354	0.247	0.293	0.148	0.145	2.05119
CDS	C4B63_24g331-t42_1-p1-CDS1	PRFA01000024	94595	95714	-	0.886	0.415	0.471	0.432	0.206	0.226	2.05093
CDS	C4B63_13g303-t42_1-p1-CDS1	PRFA01000013	210132	210706	-	1.866	0.811	1.055	0.91	0.466	0.445	2.05055
CDS	C4B63_16g264-t42_1-p1-CDS1	PRFA01000016	287246	288027	-	3.02	1.509	1.511	1.473	0.704	0.769	2.05024
CDS	C4B63_77g79-t42_1-p1-CDS1	PRFA01000077	154861	155708	+	1.933	1.172	0.761	0.943	0.495	0.448	2.04984
CDS	C4B63_39g101-t42_1-p1-CDS1	PRFA01000039	248324	248928	+	1.387	0.549	0.838	0.677	0.336	0.341	2.04874
CDS	C4B63_268g23-t42_1-p1-CDS1	PRFA01000268	3296	4137	-	1.178	0.429	0.748	0.575	0.252	0.323	2.0487
CDS	C4B63_66g12-t42_1-p1-CDS1	PRFA01000066	28702	39362	+	0.127	0.068	0.059	0.062	0.031	0.03	2.04839
CDS	C4B63_90g89-t42_1-p1-CDS1	PRFA01000090	66493	67055	-	1.374	0.585	0.789	0.671	0.354	0.317	2.04769
CDS	C4B63_96g86-t42_1-p1-CDS1	PRFA01000096	29614	32306	-	0.043	0.018	0.025	0.021	0.01	0.011	2.04762
CDS	C4B63_32g32-t42_1-p1-CDS1	PRFA01000032	68332	69791	+	1.613	0.742	0.871	0.788	0.376	0.411	2.04695
CDS	C4B63_353g6-t42_1-p1-CDS1	PRFA01000353	16230	16744	+	2.315	1.121	1.194	1.131	0.578	0.553	2.04686
CDS	C4B63_30g284-t42_1-p1-CDS1	PRFA01000030	37648	37970	-	0.679	0.299	0.38	0.332	0.162	0.171	2.04518
CDS	C4B63_74g4-t42_1-p1-CDS1	PRFA01000074	6976	8294	+	0.317	0.122	0.196	0.155	0.077	0.078	2.04516
CDS	C4B63_387g21-t42_1-p1-CDS1	PRFA01000387	2875	4196	-	0.867	0.393	0.474	0.424	0.204	0.221	2.04481
CDS	C4B63_64g193-t42_1-p1-CDS1	PRFA01000064	24865	25538	-	1.56	0.685	0.876	0.763	0.331	0.432	2.04456
CDS	C4B63_24g266-t42_1-p1-CDS1	PRFA01000024	226990	227714	-	0.413	0.215	0.197	0.202	0.106	0.096	2.04455
CDS	C4B63_82g114-t42_1-p1-CDS1	PRFA01000082	10100	12477	-	0.554	0.249	0.305	0.271	0.129	0.142	2.04428
CDS	C4B63_218g30-t42_1-p1-CDS1	PRFA01000218	18417	19246	-	0.233	0.105	0.128	0.114	0.058	0.056	2.04386
CDS	C4B63_20g310-t42_1-p1-CDS1	PRFA01000020	237165	238555	-	6.223	2.904	3.319	3.045	1.56	1.485	2.04368
CDS	C4B63_53g217-t42_1-p1-CDS1	PRFA01000053	81182	81528	-	1.97	0.755	1.215	0.964	0.486	0.479	2.04357
CDS	C4B63_61g25-t42_1-p1-CDS1	PRFA01000061	103897	105017	+	0.568	0.267	0.301	0.278	0.136	0.143	2.04317
CDS	C4B63_26g264-t42_1-p1-CDS1	PRFA01000026	220821	221380	-	1.516	0.607	0.91	0.742	0.385	0.357	2.04313
CDS	C4B63_155g8-t42_1-p1-CDS1	PRFA01000155	18914	19512	+	1.994	1.083	0.911	0.976	0.482	0.494	2.04303
CDS	C4B63_62g1-t42_1-p1-CDS1	PRFA01000062	539	1245	+	0.286	0.077	0.209	0.14	0.073	0.067	2.04286
CDS	C4B63_119g15-t42_1-p1-CDS1	PRFA01000119	40676	41163	+	0.402	0.195	0.207	0.197	0.097	0.1	2.04061
CDS	C4B63_208g28-t42_1-p1-CDS1	PRFA01000208	38396	40314	-	0.202	0.074	0.128	0.099	0.042	0.056	2.0404
CDS	C4B63_2g486-t42_1-p1-CDS1	PRFA01000002	1338546	1339525	+	0.304	0.128	0.176	0.149	0.088	0.061	2.04027
CDS	C4B63_107g76-t42_1-p1-CDS1	PRFA01000107	69736	70556	-	0.257	0.138	0.119	0.126	0.061	0.065	2.03968
CDS	C4B63_125g65-t42_1-p1-CDS1	PRFA01000125	41030	41508	-	0.375	0.207	0.168	0.184	0.075	0.109	2.03804
CDS	C4B63_71g154-t42_1-p1-CDS1	PRFA01000071	105022	105635	-	1.019	0.47	0.55	0.5	0.277	0.223	2.038
CDS	C4B63_70g55-t42_1-p1-CDS1	PRFA01000070	177493	178775	-	0.22	0.112	0.109	0.108	0.05	0.059	2.03704
CDS	C4B63_25g121-t42_1-p1-CDS1	PRFA01000025	430524	433126	+	0.725	0.277	0.447	0.356	0.161	0.194	2.03652
CDS	C4B63_1g1096-t42_1-p1-CDS1	PRFA01000001	768906	769426	-	1.17	0.499	0.671	0.575	0.291	0.285	2.03478
CDS	C4B63_224g29-t42_1-p1-CDS1	PRFA01000224	9190	12122	-	0.771	0.29	0.481	0.379	0.18	0.198	2.0343
CDS	C4B63_205g39-t42_1-p1-CDS1	PRFA01000205	19453	20207	-	0.86	0.426	0.434	0.423	0.194	0.228	2.0331
CDS	C4B63_29g330-t42_1-p1-CDS1	PRFA01000029	243157	244475	-	0.935	0.354	0.581	0.46	0.213	0.247	2.03261
CDS	C4B63_37g136-t42_1-p1-CDS1	PRFA01000037	283982	284601	+	1.766	0.779	0.987	0.869	0.425	0.444	2.03222
CDS	C4B63_45g189-t42_1-p1-CDS1	PRFA01000045	126651	127252	-	0.508	0.182	0.327	0.25	0.114	0.136	2.032
CDS	C4B63_1g985-t42_1-p1-CDS1	PRFA01000001	1000273	1000928	-	1.589	0.805	0.783	0.782	0.406	0.376	2.03197
CDS	C4B63_32g21-t42_1-p1-CDS1	PRFA01000032	48072	49162	+	6.164	2.257	3.907	3.034	1.513	1.521	2.03164
CDS	C4B63_127g61-t42_1-p1-CDS1	PRFA01000127	6915	10321	-	0.193	0.097	0.096	0.095	0.048	0.046	2.03158
CDS	C4B63_42g205-t42_1-p1-CDS1	PRFA01000042	130280	130884	-	3.996	1.673	2.323	1.967	1.009	0.959	2.03152
CDS	C4B63_65g14-t42_1-p1-CDS1	PRFA01000065	18939	20092	+	1.101	0.545	0.557	0.542	0.265	0.277	2.03137
CDS	C4B63_6g235-t42_1-p1-CDS1	PRFA01000006	667878	669910	+	0.806	0.354	0.452	0.397	0.216	0.18	2.03023
CDS	C4B63_6g412-t42_1-p1-CDS1	PRFA01000006	514799	515376	-	5.935	2.631	3.303	2.925	1.329	1.596	2.02906
CDS	C4B63_49g59-t42_1-p1-CDS1	PRFA01000049	159009	159799	+	1.002	0.491	0.511	0.494	0.25	0.244	2.02834
CDS	C4B63_102g44-t42_1-p1-CDS1	PRFA01000102	78714	79408	-	0.718	0.255	0.463	0.354	0.18	0.174	2.02825
CDS	C4B63_9g211-t42_1-p1-CDS1	PRFA01000009	662189	663018	-	0.644	0.383	0.261	0.318	0.162	0.157	2.02516
CDS	C4B63_16g183-t42_1-p1-CDS1	PRFA01000016	482622	484684	+	0.409	0.19	0.219	0.202	0.095	0.107	2.02475
CDS	C4B63_79g113-t42_1-p1-CDS1	PRFA01000079	582	3592	-	5.022	2.104	2.919	2.482	1.233	1.249	2.02337
CDS	C4B63_4g3197c-t42_1-p1-CDS1	PRFA01000004	7840	8192	-	0.787	0.284	0.503	0.389	0.181	0.208	2.02314
CDS	C4B63_124g15-t42_1-p1-CDS1	PRFA01000124	24143	25350	+	2.023	0.772	1.251	1	0.504	0.495	2.023
CDS	C4B63_5g224-t42_1-p1-CDS1	PRFA01000005	518377	519326	+	0.795	0.38	0.415	0.393	0.182	0.211	2.0229
CDS	C4B63_129g48-t42_1-p1-CDS1	PRFA01000129	234	1123	-	0.627	0.213	0.414	0.31	0.161	0.149	2.02258
CDS	C4B63_150g11-t42_1-p1-CDS1	PRFA01000150	41544	42895	+	0.863	0.359	0.503	0.427	0.217	0.21	2.02108
CDS	C4B63_1g303-t42_1-p1-CDS1	PRFA01000001	715849	716534	+	2.406	0.838	1.568	1.191	0.607	0.584	2.02015
CDS	C4B63_149g38-t42_1-p1-CDS1	PRFA01000149	60318	62260	+	0.101	0.062	0.039	0.05	0.023	0.027	2.02
CDS	C4B63_20g316-t42_1-p1-CDS1	PRFA01000020	228155	229038	-	0.816	0.37	0.446	0.404	0.205	0.198	2.0198
CDS	C4B63_134g65-t42_1-p1-CDS1	PRFA01000134	9145	10490	-	0.511	0.215	0.296	0.253	0.128	0.125	2.01976
CDS	C4B63_77g51-t42_1-p1-CDS1	PRFA01000077	105832	107576	+	0.105	0.048	0.057	0.052	0.024	0.028	2.01923
CDS	C4B63_37g381-t42_1-p1-CDS1	PRFA01000037	99346	101534	-	0.329	0.194	0.135	0.163	0.085	0.078	2.0184
CDS	C4B63_33g265-t42_1-p1-CDS1	PRFA01000033	260811	261358	-	1.974	0.926	1.048	0.978	0.482	0.496	2.0184
CDS	C4B63_32g22-t42_1-p1-CDS1	PRFA01000032	49543	50810	+	6.411	2.839	3.573	3.178	1.539	1.639	2.01731
CDS	C4B63_206g22-t42_1-p1-CDS1	PRFA01000206	6273	6736	-	0.49	0.217	0.273	0.243	0.15	0.093	2.01646
CDS	C4B63_5g430-t42_1-p1-CDS1	PRFA01000005	884607	885118	-	1.901	1.08	0.82	0.943	0.405	0.539	2.01591
CDS	C4B63_558g6-t42_1-p1-CDS1	PRFA01000558	4264	4889	-	0.639	0.238	0.401	0.317	0.145	0.172	2.01577
CDS	C4B63_103g52-t42_1-p1-CDS1	PRFA01000103	74984	75984	-	0.129	0.041	0.088	0.064	0.032	0.032	2.01562
CDS	C4B63_27g264-t42_1-p1-CDS1	PRFA01000027	183105	184117	-	0.395	0.185	0.21	0.196	0.112	0.084	2.01531
CDS	C4B63_50g48-t42_1-p1-CDS1	PRFA01000050	101087	101769	+	1.354	0.708	0.646	0.672	0.342	0.33	2.01488
CDS	C4B63_13g1708c-t42_1-p1-CDS1	PRFA01000013	184122	184441	-	5.745	2.591	3.154	2.853	1.399	1.454	2.01367
CDS	C4B63_236g18-t42_1-p1-CDS1	PRFA01000236	22644	24151	+	0.149	0.062	0.087	0.074	0.036	0.038	2.01351
CDS	C4B63_29g432-t42_1-p1-CDS1	PRFA01000029	52764	54289	-	1.059	0.516	0.543	0.526	0.265	0.261	2.01331
CDS	C4B63_20g327-t42_1-p1-CDS1	PRFA01000020	207221	207762	-	0.318	0.109	0.209	0.158	0.066	0.091	2.01266
CDS	C4B63_24g295-t42_1-p1-CDS1	PRFA01000024	164015	165438	-	0.479	0.243	0.236	0.238	0.11	0.128	2.01261
CDS	C4B63_24g261-t42_1-p1-CDS1	PRFA01000024	237715	238457	-	0.84	0.419	0.421	0.418	0.195	0.223	2.00957
CDS	C4B63_16g282-t42_1-p1-CDS1	PRFA01000016	198060	199240	-	0.842	0.378	0.464	0.419	0.205	0.214	2.00955
CDS	C4B63_196g52-t42_1-p1-CDS1	PRFA01000196	670	3566	-	0.647	0.324	0.323	0.322	0.162	0.16	2.00932
CDS	C4B63_3g74-t42_1-p1-CDS1	PRFA01000003	183209	183729	+	0.649	0.357	0.292	0.323	0.184	0.138	2.00929
CDS	C4B63_66g97-t42_1-p1-CDS1	PRFA01000066	206165	206637	-	0.661	0.291	0.37	0.329	0.164	0.165	2.00912
CDS	C4B63_127g59-t42_1-p1-CDS1	PRFA01000127	10643	11529	-	0.225	0.144	0.081	0.112	0.048	0.064	2.00893
CDS	C4B63_53g219-t42_1-p1-CDS1	PRFA01000053	78923	79500	-	3.389	1.514	1.875	1.687	0.871	0.816	2.00889
CDS	C4B63_36g195-t42_1-p1-CDS1	PRFA01000036	399263	402051	+	0.269	0.131	0.137	0.134	0.066	0.069	2.00746
CDS	C4B63_71g177-t42_1-p1-CDS1	PRFA01000071	68669	69396	-	0.586	0.149	0.437	0.292	0.16	0.132	2.00685
CDS	C4B63_213g10-t42_1-p1-CDS1	PRFA01000213	32040	33256	+	0.73	0.423	0.307	0.364	0.168	0.195	2.00549
CDS	C4B63_172g19-t42_1-p1-CDS1	PRFA01000172	44949	45547	+	2.358	1.208	1.15	1.176	0.586	0.59	2.0051
CDS	C4B63_37g179-t42_1-p1-CDS1	PRFA01000037	351878	352464	+	0.91	0.39	0.521	0.454	0.219	0.235	2.00441
CDS	C4B63_172g41-t42_1-p1-CDS1	PRFA01000172	16258	17477	-	1.194	0.483	0.712	0.596	0.308	0.289	2.00336
CDS	C4B63_1g241-t42_1-p1-CDS1	PRFA01000001	523344	523810	+	1.2	0.764	0.437	0.599	0.259	0.34	2.00334
CDS	C4B63_66g167-t42_1-p1-CDS1	PRFA01000066	61490	62712	-	0.601	0.345	0.256	0.3	0.129	0.172	2.00333
CDS	C4B63_1g1231-t42_1-p1-CDS1	PRFA01000001	467144	467802	-	0.755	0.347	0.408	0.377	0.181	0.196	2.00265
CDS	C4B63_34g122-t42_1-p1-CDS1	PRFA01000034	337382	338556	+	1.447	0.645	0.802	0.723	0.352	0.371	2.00138
CDS	C4B63_69g61-t42_1-p1-CDS1	PRFA01000069	130636	132671	+	0.002	0.002	0	0.001	0.001	0	2
CDS	C4B63_222g14-t42_1-p1-CDS1	PRFA01000222	22647	23761	+	0.01	0.009	0.002	0.005	0.003	0.002	2
CDS	C4B63_275g4c-t42_1-p1-CDS1	PRFA01000275	2098	2546	+	0.006	0.004	0.002	0.003	0.001	0.002	2
CDS	C4B63_292g21-t42_1-p1-CDS1	PRFA01000292	17810	19029	-	0.002	0.002	0	0.001	0	0	2
CDS	C4B63_30g123-t42_1-p1-CDS1	PRFA01000030	396870	397840	-	0.008	0.008	0	0.004	0.002	0.002	2
CDS	C4B63_59g229-t42_1-p1-CDS1	PRFA01000059	68560	69215	-	0.01	0.01	0	0.005	0.001	0.004	2
CDS	C4B63_112g44-t42_1-p1-CDS1	PRFA01000112	95330	96990	+	0.136	0.084	0.052	0.068	0.037	0.032	2
CDS	C4B63_26g288-t42_1-p1-CDS1	PRFA01000026	176934	177883	-	0.062	0.027	0.034	0.031	0.014	0.017	2
CDS	C4B63_145g18-t42_1-p1-CDS1	PRFA01000145	29235	30289	+	0.014	0.002	0.012	0.007	0.002	0.005	2
CDS	C4B63_231g30-t42_1-p1-CDS1	PRFA01000231	1538	2172	-	0.002	0.002	0	0.001	0.001	0	2
CDS	C4B63_68g65-t42_1-p1-CDS1	PRFA01000068	196349	196878	-	0.38	0.237	0.143	0.19	0.096	0.094	2
CDS	C4B63_62g154-t42_1-p1-CDS1	PRFA01000062	113627	115095	-	0.19	0.101	0.089	0.095	0.041	0.054	2
CDS	C4B63_134g48-t42_1-p1-CDS1	PRFA01000134	46319	47700	-	0.006	0.006	0	0.003	0.001	0.002	2
CDS	C4B63_53g141-t42_1-p1-CDS1	PRFA01000053	263918	264960	-	0.006	0.006	0	0.003	0.001	0.002	2
CDS	C4B63_317g7-t42_1-p1-CDS1	PRFA01000317	8939	9705	+	0.022	0.014	0.007	0.011	0.007	0.004	2
CDS	C4B63_69g163-t42_1-p1-CDS1	PRFA01000069	16996	19331	-	0.034	0.014	0.02	0.017	0.008	0.009	2
CDS	C4B63_58g101-t42_1-p1-CDS1	PRFA01000058	160943	162291	+	0.002	0.002	0	0.001	0	0.001	2
CDS	C4B63_325g1-t42_1-p1-CDS1	PRFA01000325	1212	2554	+	0.002	0.001	0.001	0.001	0	0.001	2
CDS	C4B63_37g57-t42_1-p1-CDS1	PRFA01000037	163738	164324	+	0.028	0	0.028	0.014	0.008	0.006	2
CDS	C4B63_3g1027-t42_1-p1-CDS1	PRFA01000003	233548	235792	-	0.004	0	0.004	0.002	0.001	0.001	2
CDS	C4B63_179g2-t42_1-p1-CDS1	PRFA01000179	54143	55377	-	0.528	0.279	0.25	0.264	0.144	0.12	2
CDS	C4B63_322g4-t42_1-p1-CDS1	PRFA01000322	29162	29757	-	0.01	0.01	0	0.005	0.002	0.003	2
CDS	C4B63_447g15-t42_1-p1-CDS1	PRFA01000447	7423	7901	-	0.034	0.034	0	0.017	0.01	0.007	2
CDS	C4B63_21g191-t42_1-p1-CDS1	PRFA01000021	509749	510215	+	0.014	0.008	0.005	0.007	0.003	0.003	2
CDS	C4B63_223g24-t42_1-p1-CDS1	PRFA01000223	32643	33655	+	0.002	0.002	0.001	0.001	0.001	0	2
CDS	C4B63_93g12-t42_1-p1-CDS1	PRFA01000093	19511	20634	+	0.006	0.006	0	0.003	0.002	0.002	2
CDS	C4B63_61g23-t42_1-p1-CDS1	PRFA01000061	97736	98916	+	0.004	0.004	0	0.002	0.001	0.001	2
CDS	C4B63_10g289-t42_1-p1-CDS1	PRFA01000010	570587	572355	-	0.004	0.003	0.001	0.002	0.001	0.001	2
CDS	C4B63_16g3-t42_1-p1-CDS1	PRFA01000016	7474	7979	+	0.05	0.041	0.009	0.025	0.015	0.01	2
CDS	C4B63_175g24-t42_1-p1-CDS1	PRFA01000175	55392	56449	+	0.006	0.006	0	0.003	0.003	0	2
CDS	C4B63_387g16-t42_1-p1-CDS1	PRFA01000387	11198	13446	-	0.004	0.004	0	0.002	0.001	0.001	2
CDS	C4B63_41g251-t42_1-p1-CDS1	PRFA01000041	120432	121453	-	0.602	0.246	0.356	0.301	0.151	0.15	2
CDS	C4B63_294g8-t42_1-p1-CDS1	PRFA01000294	9434	10623	+	0.01	0	0.01	0.005	0.002	0.003	2
CDS	C4B63_319g13-t42_1-p1-CDS1	PRFA01000319	28212	30197	+	0.012	0	0.012	0.006	0.002	0.004	2
CDS	C4B63_59g151-t42_1-p1-CDS1	PRFA01000059	232168	233138	+	0.018	0.018	0	0.009	0.004	0.005	2
CDS	C4B63_236g13-t42_1-p1-CDS1	PRFA01000236	14586	16075	+	0.226	0.122	0.104	0.113	0.055	0.058	2
CDS	C4B63_213g6-t42_1-p1-CDS1	PRFA01000213	21928	23036	+	0.182	0.066	0.116	0.091	0.046	0.045	2
CDS	C4B63_28g209-t42_1-p1-CDS1	PRFA01000028	447727	448364	+	0.002	0.002	0	0.001	0.001	0	2
CDS	C4B63_35g353-t42_1-p1-CDS1	PRFA01000035	80486	90848	-	0.312	0.157	0.155	0.156	0.075	0.08	2
CDS	C4B63_328g6-t42_1-p1-CDS1	PRFA01000328	4538	5019	+	0.018	0.014	0.004	0.009	0.004	0.005	2
CDS	C4B63_6g263-t42_1-p1-CDS1	PRFA01000006	719298	720808	+	0.002	0.001	0.001	0.001	0	0	2
CDS	C4B63_54g89-t42_1-p1-CDS1	PRFA01000054	218279	218784	+	0.01	0.003	0.007	0.005	0.003	0.002	2
CDS	C4B63_208g27-t42_1-p1-CDS1	PRFA01000208	40610	41061	-	0.008	0	0.008	0.004	0.002	0.002	2
CDS	C4B63_284g5-t42_1-p1-CDS1	PRFA01000284	13910	18282	+	0.002	0.002	0	0.001	0	0	2
CDS	C4B63_310g12-t42_1-p1-CDS1	PRFA01000310	25488	26464	+	0.002	0	0.002	0.001	0.001	0	2
CDS	C4B63_258g33-t42_1-p1-CDS1	PRFA01000258	1329	1972	-	0.308	0.099	0.209	0.154	0.072	0.082	2
CDS	C4B63_351g12-t42_1-p1-CDS1	PRFA01000351	24866	25435	+	0.032	0.032	0	0.016	0.013	0.003	2
CDS	C4B63_109g40-t42_1-p1-CDS1	PRFA01000109	92842	93374	-	1.826	0.906	0.921	0.914	0.424	0.491	1.99781
CDS	C4B63_4g1058c-t42_1-p1-CDS1	PRFA01000004	556118	556446	+	0.839	0.449	0.39	0.42	0.194	0.225	1.99762
CDS	C4B63_24g294-t42_1-p1-CDS1	PRFA01000024	165643	166205	-	0.711	0.242	0.468	0.356	0.157	0.199	1.99719
CDS	C4B63_1g1304-t42_1-p1-CDS1	PRFA01000001	317480	317961	-	2.101	0.909	1.191	1.052	0.514	0.538	1.99715
CDS	C4B63_96g40-t42_1-p1-CDS1	PRFA01000096	90559	91889	+	0.513	0.231	0.282	0.257	0.121	0.136	1.99611
CDS	C4B63_43g96-t42_1-p1-CDS1	PRFA01000043	354736	356267	+	0.335	0.151	0.183	0.168	0.075	0.093	1.99405
CDS	C4B63_150g38-t42_1-p1-CDS1	PRFA01000150	18073	19088	-	0.963	0.486	0.478	0.483	0.235	0.248	1.99379
CDS	C4B63_49g174-t42_1-p1-CDS1	PRFA01000049	115465	118223	-	6.051	2.7	3.351	3.035	1.479	1.556	1.99374
CDS	C4B63_73g8-t42_1-p1-CDS1	PRFA01000073	13389	14891	+	0.299	0.095	0.204	0.15	0.075	0.075	1.99333
CDS	C4B63_7g124-t42_1-p1-CDS1	PRFA01000007	675308	676104	+	1.15	0.405	0.745	0.577	0.282	0.294	1.99307
CDS	C4B63_231g16-t42_1-p1-CDS1	PRFA01000231	32857	40235	+	0.255	0.122	0.132	0.128	0.061	0.067	1.99219
CDS	C4B63_123g27-t42_1-p1-CDS1	PRFA01000123	59887	61175	+	0.249	0.096	0.153	0.125	0.068	0.057	1.992
CDS	C4B63_124g37-t42_1-p1-CDS1	PRFA01000124	65291	65868	+	2.597	1.277	1.321	1.304	0.71	0.594	1.99156
CDS	C4B63_6g267-t42_1-p1-CDS1	PRFA01000006	729558	731092	+	0.225	0.093	0.132	0.113	0.055	0.058	1.99115
CDS	C4B63_9g233-t42_1-p1-CDS1	PRFA01000009	624193	625217	-	0.197	0.085	0.112	0.099	0.043	0.056	1.9899
CDS	C4B63_1g797-t42_1-p1-CDS1	PRFA01000001	1441370	1442040	-	2.36	0.994	1.367	1.186	0.569	0.617	1.98988
CDS	C4B63_36g231-t42_1-p1-CDS1	PRFA01000036	336951	337762	-	1.903	0.945	0.958	0.957	0.476	0.481	1.98851
CDS	C4B63_59g54-t42_1-p1-CDS1	PRFA01000059	61494	61933	+	2.193	0.643	1.55	1.103	0.58	0.523	1.98821
CDS	C4B63_370g14-t42_1-p1-CDS1	PRFA01000370	10156	10571	-	0.839	0.425	0.414	0.422	0.228	0.194	1.98815
CDS	C4B63_24g242-t42_1-p1-CDS1	PRFA01000024	279552	280834	-	0.831	0.365	0.466	0.418	0.196	0.222	1.98804
CDS	C4B63_10g429-t42_1-p1-CDS1	PRFA01000010	241266	242251	-	2.45	1.059	1.391	1.233	0.581	0.653	1.98702
CDS	C4B63_278g3-t42_1-p1-CDS1	PRFA01000278	3895	4736	+	0.3	0.158	0.142	0.151	0.077	0.074	1.98675
CDS	C4B63_177g24-t42_1-p1-CDS1	PRFA01000177	40410	41608	-	0.427	0.219	0.208	0.215	0.116	0.1	1.98605
CDS	C4B63_238g16-t42_1-p1-CDS1	PRFA01000238	9996	11308	-	0.419	0.202	0.217	0.211	0.097	0.114	1.98578
CDS	C4B63_87g33-t42_1-p1-CDS1	PRFA01000087	62836	63380	+	5.281	2.204	3.077	2.66	1.271	1.389	1.98534
CDS	C4B63_33g309-t42_1-p1-CDS1	PRFA01000033	171652	172931	-	1.272	0.534	0.737	0.641	0.316	0.325	1.9844
CDS	C4B63_3g924-t42_1-p1-CDS1	PRFA01000003	431478	432277	-	0.248	0.095	0.153	0.125	0.072	0.054	1.984
CDS	C4B63_13g367-t42_1-p1-CDS1	PRFA01000013	77360	80046	-	0.724	0.324	0.4	0.365	0.173	0.192	1.98356
CDS	C4B63_1g110-t42_1-p1-CDS1	PRFA01000001	238836	239425	+	0.47	0.185	0.285	0.237	0.103	0.134	1.98312
CDS	C4B63_39g277-t42_1-p1-CDS1	PRFA01000039	179742	180754	-	2.118	0.902	1.216	1.069	0.522	0.547	1.98129
CDS	C4B63_208g33-t42_1-p1-CDS1	PRFA01000208	33057	33856	-	0.097	0.042	0.054	0.049	0.024	0.025	1.97959
CDS	C4B63_1g1128-t42_1-p1-CDS1	PRFA01000001	691299	692365	-	0.473	0.204	0.269	0.239	0.125	0.113	1.97908
CDS	C4B63_59g223-t42_1-p1-CDS1	PRFA01000059	79782	80077	-	1.322	0.475	0.847	0.668	0.339	0.329	1.97904
CDS	C4B63_37g144-t42_1-p1-CDS1	PRFA01000037	296426	297174	+	1.286	0.594	0.692	0.65	0.34	0.309	1.97846
CDS	C4B63_74g46-t42_1-p1-CDS1	PRFA01000074	96698	97170	+	0.635	0.374	0.261	0.321	0.192	0.128	1.97819
CDS	C4B63_65g41-t42_1-p1-CDS1	PRFA01000065	63785	64698	+	1.396	0.68	0.716	0.706	0.359	0.347	1.97734
CDS	C4B63_3g450-t42_1-p1-CDS1	PRFA01000003	1020684	1021969	+	0.259	0.123	0.136	0.131	0.062	0.069	1.9771
CDS	C4B63_35g97-t42_1-p1-CDS1	PRFA01000035	203528	204162	+	0.688	0.315	0.373	0.348	0.167	0.18	1.97701
CDS	C4B63_282g17-t42_1-p1-CDS1	PRFA01000282	15561	17257	-	0.249	0.095	0.154	0.126	0.058	0.068	1.97619
CDS	C4B63_13g282-t42_1-p1-CDS1	PRFA01000013	255422	258189	-	0.077	0.024	0.053	0.039	0.022	0.017	1.97436
CDS	C4B63_67g94-t42_1-p1-CDS1	PRFA01000067	167586	168226	+	0.916	0.38	0.536	0.464	0.239	0.225	1.97414
CDS	C4B63_122g4-t42_1-p1-CDS1	PRFA01000122	6908	8091	+	0.375	0.209	0.166	0.19	0.095	0.095	1.97368
CDS	C4B63_62g195-t42_1-p1-CDS1	PRFA01000062	52823	53313	-	0.073	0.054	0.019	0.037	0.016	0.021	1.97297
CDS	C4B63_78g8-t42_1-p1-CDS1	PRFA01000078	20010	21016	+	0.655	0.302	0.353	0.332	0.155	0.177	1.97289
CDS	C4B63_52g78-t42_1-p1-CDS1	PRFA01000052	250801	251411	+	0.351	0.137	0.215	0.178	0.089	0.089	1.97191
CDS	C4B63_268g11-t42_1-p1-CDS1	PRFA01000268	21988	24026	-	0.946	0.376	0.57	0.48	0.249	0.232	1.97083
CDS	C4B63_33g270-t42_1-p1-CDS1	PRFA01000033	254359	255638	-	1.687	0.665	1.022	0.856	0.412	0.444	1.97079
CDS	C4B63_338g5-t42_1-p1-CDS1	PRFA01000338	7378	8015	+	0.067	0.067	0	0.034	0.019	0.015	1.97059
CDS	C4B63_3g962-t42_1-p1-CDS1	PRFA01000003	363321	363793	-	2.039	0.699	1.34	1.035	0.519	0.515	1.97005
CDS	C4B63_36g311-t42_1-p1-CDS1	PRFA01000036	148895	150981	-	1.219	0.482	0.736	0.619	0.305	0.314	1.96931
CDS	C4B63_3g932-t42_1-p1-CDS1	PRFA01000003	418773	419854	-	1.523	0.792	0.73	0.774	0.421	0.353	1.9677
CDS	C4B63_34g275-t42_1-p1-CDS1	PRFA01000034	224509	225146	-	0.36	0.144	0.216	0.183	0.086	0.097	1.96721
CDS	C4B63_107g46-t42_1-p1-CDS1	PRFA01000107	74939	75957	+	0.295	0.185	0.11	0.15	0.081	0.069	1.96667
CDS	C4B63_3g1067-t42_1-p1-CDS1	PRFA01000003	149994	150586	-	0.405	0.178	0.227	0.206	0.106	0.099	1.96602
CDS	C4B63_53g169-t42_1-p1-CDS1	PRFA01000053	185181	185800	-	0.922	0.364	0.558	0.469	0.258	0.211	1.96588
CDS	C4B63_442g5-t42_1-p1-CDS1	PRFA01000442	5456	6582	+	0.743	0.326	0.417	0.378	0.188	0.19	1.96561
CDS	C4B63_30g174-t42_1-p1-CDS1	PRFA01000030	287075	289815	-	0.283	0.099	0.184	0.144	0.074	0.07	1.96528
CDS	C4B63_76g134-t42_1-p1-CDS1	PRFA01000076	14003	16080	-	0.495	0.192	0.304	0.252	0.129	0.122	1.96429
CDS	C4B63_1g482-t42_1-p1-CDS1	PRFA01000001	1139374	1140668	+	1.842	0.754	1.088	0.938	0.411	0.527	1.96375
CDS	C4B63_78g12-t42_1-p1-CDS1	PRFA01000078	27106	29048	+	0.477	0.275	0.202	0.243	0.125	0.119	1.96296
CDS	C4B63_32g330-t42_1-p1-CDS1	PRFA01000032	131523	132592	-	0.687	0.257	0.43	0.35	0.182	0.168	1.96286
CDS	C4B63_5g367-t42_1-p1-CDS1	PRFA01000005	795008	795957	+	1.407	0.603	0.804	0.717	0.365	0.352	1.96234
CDS	C4B63_92g61-t42_1-p1-CDS1	PRFA01000092	106504	107606	-	0.104	0.067	0.037	0.053	0.029	0.024	1.96226
CDS	C4B63_74g106-t42_1-p1-CDS1	PRFA01000074	115101	116791	-	1.238	0.567	0.67	0.631	0.31	0.321	1.96197
CDS	C4B63_27g241-t42_1-p1-CDS1	PRFA01000027	228364	229367	-	0.665	0.271	0.395	0.339	0.183	0.156	1.96165
CDS	C4B63_29g71-t42_1-p1-CDS1	PRFA01000029	136846	137369	+	0.665	0.317	0.348	0.339	0.171	0.168	1.96165
CDS	C4B63_265g3-t42_1-p1-CDS1	PRFA01000265	2644	3326	+	0.051	0.031	0.02	0.026	0.013	0.013	1.96154
CDS	C4B63_84g67-t42_1-p1-CDS1	PRFA01000084	47289	47800	-	0.641	0.229	0.411	0.327	0.165	0.161	1.96024
CDS	C4B63_39g280-t42_1-p1-CDS1	PRFA01000039	176150	176844	-	1.276	0.656	0.62	0.651	0.339	0.313	1.96006
CDS	C4B63_3g978-t42_1-p1-CDS1	PRFA01000003	327156	327658	-	2.651	1.088	1.563	1.353	0.688	0.666	1.95935
CDS	C4B63_26g282-t42_1-p1-CDS1	PRFA01000026	189621	190693	-	0.09	0.053	0.037	0.046	0.019	0.027	1.95652
CDS	C4B63_17g327-t42_1-p1-CDS1	PRFA01000017	10820	11910	-	1.215	0.523	0.692	0.621	0.314	0.307	1.95652
CDS	C4B63_139g19-t42_1-p1-CDS1	PRFA01000139	46011	47428	+	1.393	0.635	0.758	0.712	0.358	0.354	1.95646
CDS	C4B63_66g160-t42_1-p1-CDS1	PRFA01000066	82161	82768	-	1.164	0.383	0.781	0.595	0.265	0.33	1.9563
CDS	C4B63_27g273-t42_1-p1-CDS1	PRFA01000027	160136	161403	-	1.265	0.642	0.623	0.647	0.333	0.314	1.95518
CDS	C4B63_34g143-t42_1-p1-CDS1	PRFA01000034	393611	394293	+	0.518	0.282	0.236	0.265	0.118	0.147	1.95472
CDS	C4B63_39g69-t42_1-p1-CDS1	PRFA01000039	172304	173568	+	1.069	0.416	0.652	0.547	0.294	0.253	1.9543
CDS	C4B63_206g6-t42_1-p1-CDS1	PRFA01000206	37339	39068	-	0.641	0.314	0.327	0.328	0.163	0.165	1.95427
CDS	C4B63_144g2-t42_1-p1-CDS1	PRFA01000144	1893	2350	+	0.748	0.316	0.432	0.383	0.175	0.208	1.953
CDS	C4B63_20g266-t42_1-p1-CDS1	PRFA01000020	324330	325500	-	0.537	0.26	0.277	0.275	0.141	0.134	1.95273
CDS	C4B63_199g18-t42_1-p1-CDS1	PRFA01000199	31265	35019	+	0.453	0.212	0.241	0.232	0.116	0.116	1.95259
CDS	C4B63_21g268-t42_1-p1-CDS1	PRFA01000021	343064	344952	-	1.141	0.586	0.555	0.585	0.294	0.291	1.95043
CDS	C4B63_73g1-t42_1-p1-CDS1	PRFA01000073	1016	2037	+	0.628	0.299	0.329	0.322	0.162	0.16	1.95031
CDS	C4B63_29g184-t42_1-p1-CDS1	PRFA01000029	366978	368395	+	0.93	0.384	0.546	0.477	0.249	0.228	1.94969
CDS	C4B63_96g30-t42_1-p1-CDS1	PRFA01000096	66917	67773	+	2.091	0.741	1.35	1.073	0.575	0.498	1.94874
CDS	C4B63_117g35-t42_1-p1-CDS1	PRFA01000117	78083	78534	+	1.251	0.442	0.81	0.642	0.316	0.326	1.9486
CDS	C4B63_197g25-t42_1-p1-CDS1	PRFA01000197	27003	28180	-	2.15	0.95	1.201	1.104	0.568	0.536	1.94746
CDS	C4B63_88g55-t42_1-p1-CDS1	PRFA01000088	127686	128137	-	0.389	0.206	0.183	0.2	0.098	0.103	1.945
CDS	C4B63_78g50-t42_1-p1-CDS1	PRFA01000078	104706	105454	+	0.459	0.164	0.295	0.236	0.114	0.122	1.94492
CDS	C4B63_29g297-t42_1-p1-CDS1	PRFA01000029	293878	294770	-	1.126	0.563	0.564	0.579	0.296	0.283	1.94473
CDS	C4B63_37g83-t42_1-p1-CDS1	PRFA01000037	197017	197597	+	0.562	0.436	0.127	0.289	0.132	0.157	1.94464
CDS	C4B63_39g365-t42_1-p1-CDS1	PRFA01000039	34530	35212	-	1.24	0.68	0.56	0.638	0.316	0.321	1.94357
CDS	C4B63_350g13-t42_1-p1-CDS1	PRFA01000350	18693	19588	+	0.206	0.115	0.091	0.106	0.047	0.059	1.9434
CDS	C4B63_121g79-t42_1-p1-CDS1	PRFA01000121	31598	32118	-	0.068	0.015	0.053	0.035	0.018	0.017	1.94286
CDS	C4B63_125g71-t42_1-p1-CDS1	PRFA01000125	16370	17952	-	0.169	0.057	0.112	0.087	0.043	0.044	1.94253
CDS	C4B63_12g106-t42_1-p1-CDS1	PRFA01000012	317099	317604	+	1.866	0.881	0.985	0.961	0.513	0.448	1.94173
CDS	C4B63_281g2-t42_1-p1-CDS1	PRFA01000281	1628	2148	+	0.033	0.011	0.022	0.017	0.008	0.008	1.94118
CDS	C4B63_20g351-t42_1-p1-CDS1	PRFA01000020	162223	162746	-	1.718	0.859	0.859	0.886	0.46	0.426	1.93905
CDS	C4B63_24g260-t42_1-p1-CDS1	PRFA01000024	239792	240318	-	1.599	0.934	0.665	0.825	0.388	0.437	1.93818
CDS	C4B63_65g45-t42_1-p1-CDS1	PRFA01000065	71586	73051	+	0.556	0.244	0.313	0.287	0.127	0.16	1.93728
CDS	C4B63_50g46-t42_1-p1-CDS1	PRFA01000050	99488	100140	+	0.815	0.26	0.554	0.421	0.228	0.193	1.93587
CDS	C4B63_1g811-t42_1-p1-CDS1	PRFA01000001	1415226	1415839	-	0.801	0.384	0.417	0.414	0.217	0.196	1.93478
CDS	C4B63_46g76-t42_1-p1-CDS1	PRFA01000046	232826	233646	+	0.147	0.092	0.055	0.076	0.039	0.037	1.93421
CDS	C4B63_3g108-t42_1-p1-CDS1	PRFA01000003	259625	262346	+	0.232	0.105	0.127	0.12	0.052	0.068	1.93333
CDS	C4B63_71g182-t42_1-p1-CDS1	PRFA01000071	59226	60118	-	0.435	0.224	0.212	0.225	0.084	0.141	1.93333
CDS	C4B63_200g53-t42_1-p1-CDS1	PRFA01000200	193	1709	-	0.168	0.073	0.094	0.087	0.034	0.053	1.93103
CDS	C4B63_29g372-t42_1-p1-CDS1	PRFA01000029	176263	177365	-	1.477	0.466	1.011	0.765	0.374	0.391	1.93072
CDS	C4B63_160g10-t42_1-p1-CDS1	PRFA01000160	15485	17202	+	0.706	0.305	0.401	0.366	0.187	0.179	1.92896
CDS	C4B63_30g264-t42_1-p1-CDS1	PRFA01000030	80005	81899	-	0.054	0.024	0.03	0.028	0.018	0.01	1.92857
CDS	C4B63_139g23-t42_1-p1-CDS1	PRFA01000139	53463	54790	+	1.357	0.621	0.736	0.704	0.363	0.341	1.92756
CDS	C4B63_6g271-t42_1-p1-CDS1	PRFA01000006	738386	740259	+	0.208	0.115	0.094	0.108	0.051	0.057	1.92593
CDS	C4B63_15g118-t42_1-p1-CDS1	PRFA01000015	210817	212516	+	0.208	0.093	0.116	0.108	0.048	0.06	1.92593
CDS	C4B63_71g48-t42_1-p1-CDS1	PRFA01000071	98140	98903	+	0.439	0.34	0.098	0.228	0.114	0.115	1.92544
CDS	C4B63_23g149-t42_1-p1-CDS1	PRFA01000023	489614	490182	+	0.352	0.208	0.144	0.183	0.088	0.095	1.9235
CDS	C4B63_34g1224c-t42_1-p1-CDS1	PRFA01000034	244003	244319	-	0.025	0	0.025	0.013	0.002	0.01	1.92308
CDS	C4B63_6g284-t42_1-p1-CDS1	PRFA01000006	775376	776565	+	0.45	0.26	0.19	0.234	0.108	0.126	1.92308
CDS	C4B63_1g346-t42_1-p1-CDS1	PRFA01000001	831953	832560	+	0.396	0.153	0.243	0.206	0.096	0.109	1.92233
CDS	C4B63_225g22-t42_1-p1-CDS1	PRFA01000225	37513	38072	+	0.244	0.098	0.146	0.127	0.075	0.052	1.92126
CDS	C4B63_39g321-t42_1-p1-CDS1	PRFA01000039	104067	105043	-	0.438	0.278	0.16	0.228	0.117	0.111	1.92105
CDS	C4B63_15g132-t42_1-p1-CDS1	PRFA01000015	233528	234093	+	1.715	0.838	0.876	0.893	0.439	0.454	1.92049
CDS	C4B63_147g57-t42_1-p1-CDS1	PRFA01000147	26638	27377	-	1.104	0.624	0.48	0.575	0.294	0.282	1.92
CDS	C4B63_45g218-t42_1-p1-CDS1	PRFA01000045	77801	78264	-	5.52	2.319	3.201	2.877	1.382	1.495	1.91867
CDS	C4B63_1g285-t42_1-p1-CDS1	PRFA01000001	666724	667859	+	0.606	0.238	0.368	0.316	0.154	0.162	1.91772
CDS	C4B63_39g237-t42_1-p1-CDS1	PRFA01000039	286257	286921	-	1.626	0.841	0.786	0.848	0.428	0.419	1.91745
CDS	C4B63_51g81-t42_1-p1-CDS1	PRFA01000051	183563	185997	+	0.347	0.165	0.182	0.181	0.094	0.088	1.91713
CDS	C4B63_24g168-t42_1-p1-CDS1	PRFA01000024	483464	484056	-	0.391	0.239	0.152	0.204	0.098	0.106	1.91667
CDS	C4B63_62g92-t42_1-p1-CDS1	PRFA01000062	169248	171436	+	0.207	0.101	0.106	0.108	0.048	0.061	1.91667
CDS	C4B63_16g133-t42_1-p1-CDS1	PRFA01000016	389887	390509	+	0.594	0.256	0.338	0.31	0.152	0.158	1.91613
CDS	C4B63_50g198-t42_1-p1-CDS1	PRFA01000050	96882	97396	-	0.772	0.406	0.366	0.403	0.227	0.177	1.91563
CDS	C4B63_5g753-t42_1-p1-CDS1	PRFA01000005	114529	115709	-	1.222	0.643	0.579	0.638	0.303	0.335	1.91536
CDS	C4B63_110g34-t42_1-p1-CDS1	PRFA01000110	52181	52794	+	0.134	0.085	0.049	0.07	0.031	0.039	1.91429
CDS	C4B63_41g255-t42_1-p1-CDS1	PRFA01000041	115538	115971	-	0.256	0.09	0.166	0.134	0.068	0.067	1.91045
CDS	C4B63_150g17-t42_1-p1-CDS1	PRFA01000150	56904	57520	+	0.298	0.088	0.21	0.156	0.062	0.094	1.91026
CDS	C4B63_3g814-t42_1-p1-CDS1	PRFA01000003	661065	662152	-	0.674	0.283	0.391	0.353	0.172	0.181	1.90935
CDS	C4B63_129g45-t42_1-p1-CDS1	PRFA01000129	5442	6247	-	0.691	0.223	0.467	0.362	0.176	0.185	1.90884
CDS	C4B63_132g77-t42_1-p1-CDS1	PRFA01000132	149	1125	-	0.439	0.221	0.218	0.23	0.1	0.129	1.9087
CDS	C4B63_175g48c-t42_1-p1-CDS1	PRFA01000175	32413	32738	+	5.235	2.697	2.538	2.743	1.321	1.422	1.90849
CDS	C4B63_3g654-t42_1-p1-CDS1	PRFA01000003	977061	978085	-	0.519	0.279	0.24	0.272	0.139	0.133	1.90809
CDS	C4B63_65g163-t42_1-p1-CDS1	PRFA01000065	151390	151907	-	0.412	0.251	0.161	0.216	0.1	0.117	1.90741
CDS	C4B63_42g79-t42_1-p1-CDS1	PRFA01000042	277740	278527	+	5.807	2.601	3.207	3.045	1.461	1.585	1.90706
CDS	C4B63_96g35-t42_1-p1-CDS1	PRFA01000096	77792	78423	+	0.438	0.215	0.223	0.23	0.105	0.125	1.90435
CDS	C4B63_102g38-t42_1-p1-CDS1	PRFA01000102	88636	97325	-	0.099	0.039	0.06	0.052	0.027	0.026	1.90385
CDS	C4B63_43g1-t42_1-p1-CDS1	PRFA01000043	1061	2154	+	0.217	0.097	0.12	0.114	0.049	0.065	1.90351
CDS	C4B63_45g254-t42_1-p1-CDS1	PRFA01000045	9185	9699	-	0.177	0.051	0.126	0.093	0.043	0.05	1.90323
CDS	C4B63_49g201-t42_1-p1-CDS1	PRFA01000049	67898	68532	-	0.744	0.228	0.516	0.391	0.196	0.195	1.90281
CDS	C4B63_102g43-t42_1-p1-CDS1	PRFA01000102	80713	81377	-	0.489	0.272	0.217	0.257	0.125	0.132	1.90272
CDS	C4B63_132g39-t42_1-p1-CDS1	PRFA01000132	71955	72592	-	0.407	0.227	0.18	0.214	0.104	0.11	1.90187
CDS	C4B63_3g963-t42_1-p1-CDS1	PRFA01000003	362176	363305	-	1.352	0.477	0.875	0.711	0.354	0.357	1.90155
CDS	C4B63_32g25-t42_1-p1-CDS1	PRFA01000032	54383	55842	+	0.578	0.237	0.341	0.304	0.146	0.159	1.90132
CDS	C4B63_314g15-t42_1-p1-CDS1	PRFA01000314	5609	6750	-	0.192	0.113	0.079	0.101	0.056	0.045	1.90099
CDS	C4B63_105g69-t42_1-p1-CDS1	PRFA01000105	11857	12200	-	0.477	0.215	0.262	0.251	0.12	0.131	1.9004
CDS	C4B63_290g3-t42_1-p1-CDS1	PRFA01000290	4580	5549	+	0.34	0.096	0.244	0.179	0.071	0.108	1.89944
CDS	C4B63_84g38-t42_1-p1-CDS1	PRFA01000084	125510	126519	+	0.245	0.123	0.123	0.129	0.061	0.068	1.89922
CDS	C4B63_148g28-t42_1-p1-CDS1	PRFA01000148	50419	52169	+	0.188	0.16	0.028	0.099	0.051	0.048	1.89899
CDS	C4B63_41g129-t42_1-p1-CDS1	PRFA01000041	360488	361194	-	2.102	0.955	1.147	1.107	0.523	0.583	1.89883
CDS	C4B63_132g74-t42_1-p1-CDS1	PRFA01000132	4792	5459	-	0.355	0.159	0.196	0.187	0.09	0.097	1.8984
CDS	C4B63_38g308-t42_1-p1-CDS1	PRFA01000038	28158	28648	-	0.275	0.095	0.18	0.145	0.08	0.065	1.89655
CDS	C4B63_111g16-t42_1-p1-CDS1	PRFA01000111	32335	33233	+	0.22	0.075	0.145	0.116	0.05	0.067	1.89655
CDS	C4B63_82g86-t42_1-p1-CDS1	PRFA01000082	70148	71316	-	0.22	0.112	0.108	0.116	0.063	0.054	1.89655
CDS	C4B63_4g383-t42_1-p1-CDS1	PRFA01000004	568788	569929	-	0.622	0.299	0.323	0.328	0.171	0.157	1.89634
CDS	C4B63_21g183-t42_1-p1-CDS1	PRFA01000021	493362	493855	+	2.372	1.179	1.193	1.251	0.556	0.695	1.89608
CDS	C4B63_38g147-t42_1-p1-CDS1	PRFA01000038	308807	309696	+	0.254	0.142	0.112	0.134	0.063	0.07	1.89552
CDS	C4B63_59g101-t42_1-p1-CDS1	PRFA01000059	137099	137682	+	0.523	0.239	0.284	0.276	0.112	0.165	1.89493
CDS	C4B63_191g33-t42_1-p1-CDS1	PRFA01000191	4264	5411	-	0.216	0.083	0.133	0.114	0.061	0.053	1.89474
CDS	C4B63_41g264-t42_1-p1-CDS1	PRFA01000041	92877	93337	-	0.072	0.033	0.039	0.038	0.018	0.02	1.89474
CDS	C4B63_53g181-t42_1-p1-CDS1	PRFA01000053	149212	150770	-	2.019	0.921	1.098	1.066	0.513	0.553	1.894
CDS	C4B63_90g85-t42_1-p1-CDS1	PRFA01000090	70297	70961	-	1.746	0.974	0.772	0.922	0.488	0.434	1.89371
CDS	C4B63_71g201-t42_1-p1-CDS1	PRFA01000071	26935	27584	-	2.007	0.918	1.089	1.06	0.538	0.522	1.8934
CDS	C4B63_216g39-t42_1-p1-CDS1	PRFA01000216	300	1282	-	0.674	0.331	0.343	0.356	0.181	0.176	1.89326
CDS	C4B63_53g64-t42_1-p1-CDS1	PRFA01000053	124700	125166	+	1.003	0.549	0.454	0.53	0.281	0.249	1.89245
CDS	C4B63_69g120-t42_1-p1-CDS1	PRFA01000069	97599	98386	-	0.365	0.144	0.22	0.193	0.083	0.11	1.89119
CDS	C4B63_406g14-t42_1-p1-CDS1	PRFA01000406	9035	14313	-	0.138	0.059	0.079	0.073	0.038	0.035	1.89041
CDS	C4B63_33g143-t42_1-p1-CDS1	PRFA01000033	310532	311748	+	0.516	0.281	0.236	0.273	0.14	0.134	1.89011
CDS	C4B63_77g24-t42_1-p1-CDS1	PRFA01000077	62424	62902	+	0.274	0.154	0.12	0.145	0.054	0.091	1.88966
CDS	C4B63_111g8-t42_1-p1-CDS1	PRFA01000111	11805	14401	+	0.034	0.027	0.006	0.018	0.008	0.01	1.88889
CDS	C4B63_4g379-t42_1-p1-CDS1	PRFA01000004	577397	577875	-	0.034	0.012	0.023	0.018	0.007	0.011	1.88889
CDS	C4B63_227g8-t42_1-p1-CDS1	PRFA01000227	18225	19270	+	0.238	0.074	0.164	0.126	0.061	0.066	1.88889
CDS	C4B63_36g120-t42_1-p1-CDS1	PRFA01000036	256984	257486	+	1.454	0.668	0.786	0.77	0.397	0.373	1.88831
CDS	C4B63_51g208-t42_1-p1-CDS1	PRFA01000051	88088	88545	-	1.493	0.779	0.715	0.791	0.363	0.429	1.88748
CDS	C4B63_67g188-t42_1-p1-CDS1	PRFA01000067	53947	54578	-	1.673	0.883	0.79	0.887	0.436	0.452	1.88613
CDS	C4B63_88g105-t42_1-p1-CDS1	PRFA01000088	26834	27474	-	0.741	0.346	0.395	0.393	0.192	0.201	1.8855
CDS	C4B63_77g52-t42_1-p1-CDS1	PRFA01000077	109230	110974	+	0.181	0.093	0.088	0.096	0.048	0.048	1.88542
CDS	C4B63_196g48-t42_1-p1-CDS1	PRFA01000196	8703	10414	-	0.461	0.182	0.279	0.245	0.118	0.128	1.88163
CDS	C4B63_65g42-t42_1-p1-CDS1	PRFA01000065	64446	65068	+	1.746	0.826	0.92	0.928	0.441	0.486	1.88147
CDS	C4B63_5g489-t42_1-p1-CDS1	PRFA01000005	742938	744418	-	0.85	0.424	0.426	0.452	0.221	0.231	1.88053
CDS	C4B63_50g101-t42_1-p1-CDS1	PRFA01000050	283110	283981	+	0.989	0.411	0.577	0.526	0.286	0.24	1.88023
CDS	C4B63_214g13-t42_1-p1-CDS1	PRFA01000214	35202	35737	+	1.417	0.656	0.761	0.754	0.357	0.397	1.87931
CDS	C4B63_136g15-t42_1-p1-CDS1	PRFA01000136	33907	34868	+	0.436	0.259	0.177	0.232	0.106	0.126	1.87931
CDS	C4B63_21g116-t42_1-p1-CDS1	PRFA01000021	256037	258789	+	0.263	0.117	0.146	0.14	0.076	0.064	1.87857
CDS	C4B63_123g29-t42_1-p1-CDS1	PRFA01000123	62098	63218	+	0.597	0.255	0.342	0.318	0.148	0.17	1.87736
CDS	C4B63_69g30-t42_1-p1-CDS1	PRFA01000069	64558	65120	+	1.576	0.815	0.761	0.84	0.413	0.427	1.87619
CDS	C4B63_191g34-t42_1-p1-CDS1	PRFA01000191	1918	3956	-	0.015	0.011	0.004	0.008	0.004	0.004	1.875
CDS	C4B63_35g79-t42_1-p1-CDS1	PRFA01000035	186657	187291	+	0.015	0.015	0	0.008	0.002	0.006	1.875
CDS	C4B63_6g1099c-t42_1-p1-CDS1	PRFA01000006	614883	615055	+	0.015	0.006	0.009	0.008	0.004	0.004	1.875
CDS	C4B63_13g234-t42_1-p1-CDS1	PRFA01000013	355919	356379	-	0.495	0.244	0.251	0.264	0.131	0.134	1.875
CDS	C4B63_48g35-t42_1-p1-CDS1	PRFA01000048	84091	84710	+	0.697	0.335	0.362	0.372	0.15	0.222	1.87366
CDS	C4B63_66g164-t42_1-p1-CDS1	PRFA01000066	74380	74864	-	1.88	0.829	1.052	1.004	0.513	0.49	1.87251
CDS	C4B63_30g154-t42_1-p1-CDS1	PRFA01000030	336003	337726	-	0.176	0.095	0.081	0.094	0.046	0.048	1.87234
CDS	C4B63_27g253-t42_1-p1-CDS1	PRFA01000027	205582	206711	-	1.593	0.562	1.03	0.851	0.426	0.425	1.87192
CDS	C4B63_300g110c-t42_1-p1-CDS1	PRFA01000300	5484	5794	-	0.365	0.296	0.07	0.195	0.09	0.104	1.87179
CDS	C4B63_71g5-t42_1-p1-CDS1	PRFA01000071	14786	15339	+	1.39	0.646	0.743	0.743	0.369	0.373	1.87079
CDS	C4B63_100g8-t42_1-p1-CDS1	PRFA01000100	18221	18735	+	0.486	0.304	0.181	0.26	0.113	0.146	1.86923
CDS	C4B63_6g269-t42_1-p1-CDS1	PRFA01000006	734452	735794	+	0.396	0.171	0.225	0.212	0.107	0.105	1.86792
CDS	C4B63_66g60-t42_1-p1-CDS1	PRFA01000066	150200	151785	+	1.684	0.715	0.97	0.902	0.444	0.459	1.86696
CDS	C4B63_66g107-t42_1-p1-CDS1	PRFA01000066	189891	191335	-	0.028	0.016	0.012	0.015	0.006	0.009	1.86667
CDS	C4B63_224g28-t42_1-p1-CDS1	PRFA01000224	12408	13951	-	0.711	0.435	0.277	0.381	0.192	0.188	1.86614
CDS	C4B63_32g38-t42_1-p1-CDS1	PRFA01000032	80319	81217	+	0.25	0.122	0.128	0.134	0.062	0.072	1.86567
CDS	C4B63_1g655-t42_1-p1-CDS1	PRFA01000001	1506912	1507414	+	0.302	0.151	0.151	0.162	0.079	0.082	1.8642
CDS	C4B63_158g34-t42_1-p1-CDS1	PRFA01000158	50046	50875	-	0.164	0.11	0.054	0.088	0.04	0.048	1.86364
CDS	C4B63_427g1-t42_1-p1-CDS1	PRFA01000427	1328	2172	+	0.311	0.165	0.146	0.167	0.078	0.089	1.86228
CDS	C4B63_8g283-t42_1-p1-CDS1	PRFA01000008	697558	698231	-	0.525	0.258	0.267	0.282	0.127	0.155	1.8617
CDS	C4B63_88g98-t42_1-p1-CDS1	PRFA01000088	38989	39146	-	1.327	0.417	0.91	0.713	0.326	0.387	1.86115
CDS	C4B63_10g425-t42_1-p1-CDS1	PRFA01000010	246846	247495	-	0.266	0.122	0.144	0.143	0.075	0.068	1.86014
CDS	C4B63_9g295-t42_1-p1-CDS1	PRFA01000009	490902	491431	-	0.744	0.388	0.355	0.4	0.178	0.222	1.86
CDS	C4B63_3g1066-t42_1-p1-CDS1	PRFA01000003	153966	155422	-	1.131	0.465	0.666	0.609	0.318	0.291	1.85714
CDS	C4B63_48g175-t42_1-p1-CDS1	PRFA01000048	104974	105575	-	0.117	0.083	0.034	0.063	0.029	0.034	1.85714
CDS	C4B63_293g33c-t42_1-p1-CDS1	PRFA01000293	24961	25409	+	0.091	0.025	0.066	0.049	0.028	0.021	1.85714
CDS	C4B63_29g62-t42_1-p1-CDS1	PRFA01000029	125647	126134	+	0.962	0.572	0.39	0.518	0.242	0.276	1.85714
CDS	C4B63_178g44-t42_1-p1-CDS1	PRFA01000178	15485	25872	-	0.065	0.026	0.039	0.035	0.017	0.018	1.85714
CDS	C4B63_32g44-t42_1-p1-CDS1	PRFA01000032	93230	93723	+	0.284	0.235	0.048	0.153	0.072	0.081	1.85621
CDS	C4B63_234g5-t42_1-p1-CDS1	PRFA01000234	7416	8980	+	0.356	0.169	0.187	0.192	0.087	0.105	1.85417
CDS	C4B63_36g373-t42_1-p1-CDS1	PRFA01000036	7660	8545	-	0.836	0.319	0.516	0.451	0.199	0.252	1.85366
CDS	C4B63_199g24-t42_1-p1-CDS1	PRFA01000199	36076	37946	-	1.058	0.495	0.563	0.571	0.277	0.294	1.85289
CDS	C4B63_150g18-t42_1-p1-CDS1	PRFA01000150	57974	59064	+	3.133	1.422	1.711	1.691	0.867	0.824	1.85275
CDS	C4B63_223g13-t42_1-p1-CDS1	PRFA01000223	15871	16721	+	0.187	0.091	0.096	0.101	0.049	0.052	1.85149
CDS	C4B63_11g398-t42_1-p1-CDS1	PRFA01000011	315595	316202	-	0.285	0.164	0.121	0.154	0.052	0.102	1.85065
CDS	C4B63_29g450-t42_1-p1-CDS1	PRFA01000029	17524	18437	-	0.849	0.346	0.503	0.459	0.246	0.213	1.84967
CDS	C4B63_267g10-t42_1-p1-CDS1	PRFA01000267	25491	26116	-	0.172	0.082	0.09	0.093	0.035	0.058	1.84946
CDS	C4B63_3g937-t42_1-p1-CDS1	PRFA01000003	411426	412810	-	1.741	0.762	0.979	0.943	0.472	0.471	1.84624
CDS	C4B63_13g1749c-t42_1-p1-CDS1	PRFA01000013	158021	158331	-	6.036	2.414	3.622	3.27	1.544	1.726	1.84587
CDS	C4B63_53g210-t42_1-p1-CDS1	PRFA01000053	98332	98798	-	0.19	0.183	0.007	0.103	0.056	0.047	1.84466
CDS	C4B63_40g129-t42_1-p1-CDS1	PRFA01000040	263963	264603	+	0.07	0.021	0.048	0.038	0.018	0.02	1.84211
CDS	C4B63_282g21-t42_1-p1-CDS1	PRFA01000282	5123	6246	-	0.403	0.204	0.199	0.219	0.098	0.121	1.84018
CDS	C4B63_26g48-t42_1-p1-CDS1	PRFA01000026	88655	89337	+	0.287	0.167	0.12	0.156	0.082	0.073	1.83974
CDS	C4B63_39g183-t42_1-p1-CDS1	PRFA01000039	380401	381443	-	0.71	0.262	0.448	0.386	0.206	0.179	1.83938
CDS	C4B63_96g34-t42_1-p1-CDS1	PRFA01000096	71409	74029	+	0.193	0.097	0.096	0.105	0.049	0.056	1.8381
CDS	C4B63_26g323-t42_1-p1-CDS1	PRFA01000026	112630	113168	-	0.768	0.333	0.435	0.418	0.227	0.191	1.83732
CDS	C4B63_282g16-t42_1-p1-CDS1	PRFA01000282	18877	19385	-	0.643	0.282	0.36	0.35	0.185	0.165	1.83714
CDS	C4B63_213g44-t42_1-p1-CDS1	PRFA01000213	8778	9241	-	0.503	0.217	0.286	0.274	0.149	0.125	1.83577
CDS	C4B63_39g64-t42_1-p1-CDS1	PRFA01000039	162391	163037	+	1.52	0.657	0.863	0.828	0.408	0.419	1.83575
CDS	C4B63_340g17-t42_1-p1-CDS1	PRFA01000340	19573	21260	-	0.602	0.266	0.336	0.328	0.16	0.168	1.83537
CDS	C4B63_69g34-t42_1-p1-CDS1	PRFA01000069	71268	73945	+	0.51	0.237	0.273	0.278	0.134	0.143	1.83453
CDS	C4B63_69g60-t42_1-p1-CDS1	PRFA01000069	128374	128963	+	0.387	0.212	0.174	0.211	0.099	0.112	1.83412
CDS	C4B63_16g10-t42_1-p1-CDS1	PRFA01000016	22485	23194	+	0.42	0.146	0.274	0.229	0.117	0.112	1.83406
CDS	C4B63_91g71-t42_1-p1-CDS1	PRFA01000091	58616	59205	-	0.011	0.011	0	0.006	0.003	0.003	1.83333
CDS	C4B63_66g55-t42_1-p1-CDS1	PRFA01000066	136744	137333	+	0.011	0.011	0	0.006	0.001	0.005	1.83333
CDS	C4B63_39g275-t42_1-p1-CDS1	PRFA01000039	188899	189479	-	0.011	0.011	0	0.006	0.002	0.004	1.83333
CDS	C4B63_15g5-t42_1-p1-CDS1	PRFA01000015	6029	6822	+	0.251	0.114	0.137	0.137	0.062	0.075	1.83212
CDS	C4B63_27g325-t42_1-p1-CDS1	PRFA01000027	53119	53729	-	0.342	0.173	0.169	0.187	0.106	0.081	1.82888
CDS	C4B63_26g357-t42_1-p1-CDS1	PRFA01000026	8521	9404	-	0.598	0.177	0.421	0.327	0.164	0.163	1.82875
CDS	C4B63_157g30-t42_1-p1-CDS1	PRFA01000157	47030	48279	-	0.128	0.065	0.063	0.07	0.035	0.035	1.82857
CDS	C4B63_50g138-t42_1-p1-CDS1	PRFA01000050	239346	240283	-	0.486	0.232	0.254	0.266	0.128	0.138	1.82707
CDS	C4B63_49g138-t42_1-p1-CDS1	PRFA01000049	212917	213407	-	5.535	2.424	3.111	3.031	1.47	1.561	1.82613
CDS	C4B63_223g4-t42_1-p1-CDS1	PRFA01000223	4141	4868	+	0.871	0.452	0.419	0.477	0.261	0.216	1.826
CDS	C4B63_218g25-t42_1-p1-CDS1	PRFA01000218	29424	30574	-	0.703	0.424	0.279	0.385	0.205	0.181	1.82597
CDS	C4B63_160g4-t42_1-p1-CDS1	PRFA01000160	3582	5173	+	0.445	0.189	0.256	0.244	0.126	0.118	1.82377
CDS	C4B63_5g318-t42_1-p1-CDS1	PRFA01000005	701192	701706	+	0.724	0.434	0.29	0.397	0.186	0.211	1.82368
CDS	C4B63_33g43-t42_1-p1-CDS1	PRFA01000033	98956	100094	+	0.361	0.181	0.18	0.198	0.092	0.106	1.82323
CDS	C4B63_442g7-t42_1-p1-CDS1	PRFA01000442	7979	9948	+	0.649	0.271	0.378	0.356	0.174	0.182	1.82303
CDS	C4B63_26g322-t42_1-p1-CDS1	PRFA01000026	113082	113653	-	0.37	0.095	0.276	0.203	0.116	0.086	1.82266
CDS	C4B63_65g94-t42_1-p1-CDS1	PRFA01000065	144715	145361	+	0.853	0.3	0.553	0.468	0.227	0.242	1.82265
CDS	C4B63_154g3-t42_1-p1-CDS1	PRFA01000154	34	1991	+	0.14	0.053	0.088	0.077	0.04	0.036	1.81818
CDS	C4B63_328g15-t42_1-p1-CDS1	PRFA01000328	24951	26440	+	0.269	0.164	0.104	0.148	0.07	0.079	1.81757
CDS	C4B63_71g142-t42_1-p1-CDS1	PRFA01000071	119795	120714	-	0.178	0.054	0.125	0.098	0.054	0.043	1.81633
CDS	C4B63_29g300-t42_1-p1-CDS1	PRFA01000029	289949	290655	-	0.908	0.495	0.413	0.5	0.221	0.279	1.816
CDS	C4B63_73g13-t42_1-p1-CDS1	PRFA01000073	24651	26206	+	0.599	0.273	0.326	0.33	0.162	0.168	1.81515
CDS	C4B63_134g61-t42_1-p1-CDS1	PRFA01000134	17157	18100	-	0.635	0.262	0.373	0.35	0.17	0.18	1.81429
CDS	C4B63_39g131-t42_1-p1-CDS1	PRFA01000039	318269	318960	+	0.936	0.543	0.393	0.516	0.246	0.27	1.81395
CDS	C4B63_339g13-t42_1-p1-CDS1	PRFA01000339	350	1512	-	0.174	0.097	0.077	0.096	0.047	0.049	1.8125
CDS	C4B63_143g8-t42_1-p1-CDS1	PRFA01000143	9768	10897	+	0.48	0.185	0.295	0.265	0.135	0.129	1.81132
CDS	C4B63_6g402-t42_1-p1-CDS1	PRFA01000006	531357	532444	-	0.422	0.137	0.285	0.233	0.114	0.118	1.81116
CDS	C4B63_3g1132-t42_1-p1-CDS1	PRFA01000003	27212	29661	-	0.604	0.226	0.378	0.334	0.167	0.168	1.80838
CDS	C4B63_78g13-t42_1-p1-CDS1	PRFA01000078	29043	29602	+	0.112	0.066	0.046	0.062	0.034	0.029	1.80645
CDS	C4B63_24g167-t42_1-p1-CDS1	PRFA01000024	484941	485626	-	0.056	0.019	0.037	0.031	0.021	0.011	1.80645
CDS	C4B63_64g44-t42_1-p1-CDS1	PRFA01000064	77042	78261	+	0.52	0.191	0.329	0.288	0.129	0.159	1.80556
CDS	C4B63_69g66-t42_1-p1-CDS1	PRFA01000069	147005	147792	+	0.653	0.284	0.368	0.362	0.155	0.207	1.80387
CDS	C4B63_340g16-t42_1-p1-CDS1	PRFA01000340	24506	25509	-	0.423	0.227	0.196	0.235	0.102	0.133	1.8
CDS	C4B63_260g18-t42_1-p1-CDS1	PRFA01000260	25807	26408	-	0.027	0.012	0.015	0.015	0.008	0.007	1.8
CDS	C4B63_1g36-t42_1-p1-CDS1	PRFA01000001	91478	92094	+	0.027	0.014	0.012	0.015	0.009	0.006	1.8
CDS	C4B63_20g1-t42_1-p1-CDS1	PRFA01000020	625	1646	+	0.009	0.009	0	0.005	0.004	0.001	1.8
CDS	C4B63_1g1127-t42_1-p1-CDS1	PRFA01000001	692906	693486	-	0.018	0.018	0	0.01	0.002	0.007	1.8
CDS	C4B63_214g12-t42_1-p1-CDS1	PRFA01000214	32981	34482	+	0.009	0.003	0.007	0.005	0.001	0.003	1.8
CDS	C4B63_330g9-t42_1-p1-CDS1	PRFA01000330	15883	17393	+	0.045	0.023	0.022	0.025	0.01	0.015	1.8
CDS	C4B63_125g39-t42_1-p1-CDS1	PRFA01000125	86072	87201	-	0.009	0.009	0	0.005	0.002	0.002	1.8
CDS	C4B63_187g30-t42_1-p1-CDS1	PRFA01000187	47068	47585	+	0.009	0.009	0	0.005	0.002	0.003	1.8
CDS	C4B63_336g2-t42_1-p1-CDS1	PRFA01000336	2049	2656	+	0.052	0.036	0.017	0.029	0.014	0.016	1.7931
CDS	C4B63_12g187-t42_1-p1-CDS1	PRFA01000012	518996	519549	-	0.491	0.16	0.331	0.274	0.136	0.137	1.79197
CDS	C4B63_98g27-t42_1-p1-CDS1	PRFA01000098	69303	69871	+	0.44	0.209	0.23	0.246	0.135	0.111	1.78862
CDS	C4B63_74g124-t42_1-p1-CDS1	PRFA01000074	69364	72014	-	0.658	0.303	0.356	0.368	0.184	0.185	1.78804
CDS	C4B63_250g14-t42_1-p1-CDS1	PRFA01000250	27941	28851	-	0.388	0.181	0.207	0.217	0.098	0.119	1.78802
CDS	C4B63_66g52-t42_1-p1-CDS1	PRFA01000066	125096	126201	+	0.177	0.094	0.083	0.099	0.058	0.041	1.78788
CDS	C4B63_122g43-t42_1-p1-CDS1	PRFA01000122	63008	63618	-	0.763	0.38	0.382	0.427	0.207	0.221	1.78689
CDS	C4B63_268g16-t42_1-p1-CDS1	PRFA01000268	15430	15953	-	0.109	0.08	0.029	0.061	0.029	0.032	1.78689
CDS	C4B63_124g7-t42_1-p1-CDS1	PRFA01000124	10870	11474	+	0.05	0.033	0.017	0.028	0.014	0.014	1.78571
CDS	C4B63_140g34-t42_1-p1-CDS1	PRFA01000140	2614	3395	-	0.323	0.1	0.223	0.181	0.093	0.088	1.78453
CDS	C4B63_33g301-t42_1-p1-CDS1	PRFA01000033	187868	189108	-	0.164	0.116	0.048	0.092	0.054	0.038	1.78261
CDS	C4B63_31g246-t42_1-p1-CDS1	PRFA01000031	73982	75027	-	0.155	0.063	0.092	0.087	0.039	0.048	1.78161
CDS	C4B63_561g1-t42_1-p1-CDS1	PRFA01000561	5559	6010	+	0.542	0.208	0.333	0.305	0.15	0.154	1.77705
CDS	C4B63_138g21-t42_1-p1-CDS1	PRFA01000138	41557	42791	+	0.126	0.047	0.08	0.071	0.03	0.042	1.77465
CDS	C4B63_68g98-t42_1-p1-CDS1	PRFA01000068	106032	107575	-	0.472	0.235	0.237	0.266	0.128	0.139	1.77444
CDS	C4B63_129g47-t42_1-p1-CDS1	PRFA01000129	1097	2316	-	0.424	0.165	0.259	0.239	0.12	0.119	1.77406
CDS	C4B63_119g10-t42_1-p1-CDS1	PRFA01000119	34347	35272	+	0.259	0.038	0.221	0.146	0.06	0.085	1.77397
CDS	C4B63_144g9-t42_1-p1-CDS1	PRFA01000144	17499	18166	+	1.464	0.913	0.551	0.826	0.395	0.431	1.7724
CDS	C4B63_144g31-t42_1-p1-CDS1	PRFA01000144	71070	71617	+	0.856	0.631	0.225	0.483	0.22	0.264	1.77226
CDS	C4B63_11g404-t42_1-p1-CDS1	PRFA01000011	302913	304060	-	0.023	0.015	0.009	0.013	0.006	0.007	1.76923
CDS	C4B63_358g16-t42_1-p1-CDS1	PRFA01000358	24136	25361	+	0.023	0.013	0.01	0.013	0.007	0.006	1.76923
CDS	C4B63_214g11-t42_1-p1-CDS1	PRFA01000214	29864	31365	+	0.115	0.061	0.055	0.065	0.029	0.036	1.76923
CDS	C4B63_10g430-t42_1-p1-CDS1	PRFA01000010	240824	241293	-	1.434	0.799	0.635	0.811	0.425	0.386	1.76819
CDS	C4B63_42g211-t42_1-p1-CDS1	PRFA01000042	113725	115211	-	0.113	0.051	0.061	0.064	0.028	0.036	1.76562
CDS	C4B63_104g76-t42_1-p1-CDS1	PRFA01000104	54635	56298	-	0.231	0.118	0.113	0.131	0.07	0.061	1.76336
CDS	C4B63_11g378-t42_1-p1-CDS1	PRFA01000011	356748	357598	-	0.373	0.219	0.154	0.212	0.111	0.101	1.75943
CDS	C4B63_37g114-t42_1-p1-CDS1	PRFA01000037	252287	252807	+	1.33	0.52	0.81	0.756	0.366	0.39	1.75926
CDS	C4B63_69g84-t42_1-p1-CDS1	PRFA01000069	195228	195838	+	0.051	0.021	0.03	0.029	0.011	0.018	1.75862
CDS	C4B63_181g3-t42_1-p1-CDS1	PRFA01000181	1815	2812	+	0.455	0.244	0.212	0.259	0.124	0.135	1.75676
CDS	C4B63_62g27-t42_1-p1-CDS1	PRFA01000062	59406	60166	+	0.706	0.331	0.375	0.402	0.173	0.229	1.75622
CDS	C4B63_121g45-t42_1-p1-CDS1	PRFA01000121	90372	90949	+	0.328	0.173	0.156	0.187	0.103	0.084	1.75401
CDS	C4B63_26g347-t42_1-p1-CDS1	PRFA01000026	58456	58928	-	0.349	0.189	0.16	0.199	0.088	0.111	1.75377
CDS	C4B63_35g155-t42_1-p1-CDS1	PRFA01000035	321384	322366	+	1.091	0.499	0.592	0.623	0.327	0.296	1.7512
CDS	C4B63_7g5-t42_1-p1-CDS1	PRFA01000007	43954	44316	+	0.007	0	0.007	0.004	0.003	0	1.75
CDS	C4B63_112g41-t42_1-p1-CDS1	PRFA01000112	92092	93062	+	0.021	0.018	0.003	0.012	0.006	0.006	1.75
CDS	C4B63_233g11-t42_1-p1-CDS1	PRFA01000233	26133	27517	+	0.112	0.056	0.056	0.064	0.035	0.029	1.75
CDS	C4B63_222g7-t42_1-p1-CDS1	PRFA01000222	7443	9454	+	0.007	0.007	0	0.004	0.002	0.001	1.75
CDS	C4B63_297g7-t42_1-p1-CDS1	PRFA01000297	10173	10783	+	0.028	0.021	0.008	0.016	0.009	0.007	1.75
CDS	C4B63_4g451-t42_1-p1-CDS1	PRFA01000004	289449	290236	-	0.007	0.001	0.006	0.004	0.001	0.003	1.75
CDS	C4B63_225g32-t42_1-p1-CDS1	PRFA01000225	26661	27568	-	0.007	0.007	0	0.004	0.001	0.002	1.75
CDS	C4B63_25g160-t42_1-p1-CDS1	PRFA01000025	445512	447634	-	0.007	0	0.007	0.004	0.001	0.002	1.75
CDS	C4B63_6g403-t42_1-p1-CDS1	PRFA01000006	529689	530998	-	1.112	0.448	0.664	0.636	0.301	0.335	1.74843
CDS	C4B63_237g22-t42_1-p1-CDS1	PRFA01000237	39102	39607	+	0.283	0.089	0.194	0.162	0.074	0.089	1.74691
CDS	C4B63_26g150-t42_1-p1-CDS1	PRFA01000026	455171	455652	+	0.531	0.248	0.283	0.304	0.159	0.144	1.74671
CDS	C4B63_338g15-t42_1-p1-CDS1	PRFA01000338	22239	22903	+	0.234	0.169	0.065	0.134	0.058	0.076	1.74627
CDS	C4B63_33g59-t42_1-p1-CDS1	PRFA01000033	140488	141023	+	0.929	0.401	0.528	0.532	0.262	0.27	1.74624
CDS	C4B63_69g112-t42_1-p1-CDS1	PRFA01000069	115461	115912	-	0.22	0.134	0.086	0.126	0.051	0.075	1.74603
CDS	C4B63_71g130-t42_1-p1-CDS1	PRFA01000071	138399	139006	-	0.553	0.27	0.283	0.317	0.158	0.16	1.74448
CDS	C4B63_126g6-t42_1-p1-CDS1	PRFA01000126	11286	11797	+	0.439	0.169	0.27	0.252	0.105	0.147	1.74206
CDS	C4B63_44g157-t42_1-p1-CDS1	PRFA01000044	209353	210020	-	0.134	0.051	0.083	0.077	0.035	0.042	1.74026
CDS	C4B63_36g48-t42_1-p1-CDS1	PRFA01000036	91738	92726	+	0.318	0.123	0.195	0.183	0.094	0.089	1.7377
CDS	C4B63_253g15-t42_1-p1-CDS1	PRFA01000253	19301	20130	-	0.25	0.151	0.099	0.144	0.071	0.073	1.73611
CDS	C4B63_82g107-t42_1-p1-CDS1	PRFA01000082	27777	28831	-	0.125	0.04	0.085	0.072	0.034	0.038	1.73611
CDS	C4B63_20g342-t42_1-p1-CDS1	PRFA01000020	183717	184291	-	0.302	0.118	0.184	0.174	0.083	0.092	1.73563
CDS	C4B63_33g60-t42_1-p1-CDS1	PRFA01000033	141461	142611	+	0.118	0.024	0.094	0.068	0.036	0.032	1.73529
CDS	C4B63_20g127-t42_1-p1-CDS1	PRFA01000020	312168	313348	+	0.085	0.039	0.045	0.049	0.023	0.026	1.73469
CDS	C4B63_6g384-t42_1-p1-CDS1	PRFA01000006	570036	571666	-	0.17	0.048	0.122	0.098	0.046	0.052	1.73469
CDS	C4B63_10g428-t42_1-p1-CDS1	PRFA01000010	244557	245605	-	0.692	0.214	0.478	0.399	0.215	0.185	1.73434
CDS	C4B63_124g3-t42_1-p1-CDS1	PRFA01000124	2911	3470	+	0.375	0.088	0.287	0.217	0.096	0.121	1.72811
CDS	C4B63_30g259-t42_1-p1-CDS1	PRFA01000030	91407	93214	-	0.179	0.107	0.072	0.104	0.056	0.048	1.72115
CDS	C4B63_236g1-t42_1-p1-CDS1	PRFA01000236	245	1329	+	0.148	0.065	0.083	0.086	0.042	0.044	1.72093
CDS	C4B63_33g315-t42_1-p1-CDS1	PRFA01000033	163808	164358	-	1.975	1.146	0.829	1.148	0.522	0.626	1.72038
CDS	C4B63_159g18-t42_1-p1-CDS1	PRFA01000159	56974	57947	+	0.189	0.139	0.05	0.11	0.058	0.052	1.71818
CDS	C4B63_27g265-t42_1-p1-CDS1	PRFA01000027	181598	182700	-	0.445	0.199	0.246	0.259	0.116	0.142	1.71815
CDS	C4B63_21g160-t42_1-p1-CDS1	PRFA01000021	427560	428029	+	1.453	0.637	0.816	0.846	0.44	0.406	1.71749
CDS	C4B63_112g71-t42_1-p1-CDS1	PRFA01000112	4640	5922	-	0.17	0.097	0.072	0.099	0.048	0.051	1.71717
CDS	C4B63_35g159-t42_1-p1-CDS1	PRFA01000035	329479	330131	+	0.71	0.361	0.348	0.414	0.221	0.194	1.71498
CDS	C4B63_356g11-t42_1-p1-CDS1	PRFA01000356	17269	18401	+	0.084	0.04	0.044	0.049	0.023	0.026	1.71429
CDS	C4B63_251g20-t42_1-p1-CDS1	PRFA01000251	36772	37346	+	0.012	0.003	0.008	0.007	0.003	0.004	1.71429
CDS	C4B63_13g22-t42_1-p1-CDS1	PRFA01000013	63240	65956	+	0.024	0.015	0.009	0.014	0.007	0.008	1.71429
CDS	C4B63_150g45-t42_1-p1-CDS1	PRFA01000150	1952	2490	-	0.385	0.197	0.188	0.225	0.111	0.114	1.71111
CDS	C4B63_213g39-t42_1-p1-CDS1	PRFA01000213	15249	15877	-	0.106	0.054	0.052	0.062	0.032	0.03	1.70968
CDS	C4B63_71g122-t42_1-p1-CDS1	PRFA01000071	148100	148611	-	1.947	0.912	1.034	1.14	0.543	0.597	1.70789
CDS	C4B63_64g78-t42_1-p1-CDS1	PRFA01000064	138855	139450	+	1.335	0.636	0.7	0.782	0.353	0.429	1.70716
CDS	C4B63_100g32-t42_1-p1-CDS1	PRFA01000100	57636	58237	+	0.754	0.274	0.48	0.442	0.245	0.197	1.70588
CDS	C4B63_41g154-t42_1-p1-CDS1	PRFA01000041	304235	305637	-	0.167	0.073	0.093	0.098	0.042	0.056	1.70408
CDS	C4B63_66g113-t42_1-p1-CDS1	PRFA01000066	180068	180762	-	0.16	0.037	0.124	0.094	0.04	0.053	1.70213
CDS	C4B63_62g24-t42_1-p1-CDS1	PRFA01000062	51097	51860	+	0.841	0.478	0.363	0.495	0.232	0.263	1.69899
CDS	C4B63_16g285-t42_1-p1-CDS1	PRFA01000016	194988	195751	-	0.944	0.371	0.574	0.556	0.294	0.262	1.69784
CDS	C4B63_64g42-t42_1-p1-CDS1	PRFA01000064	72445	73760	+	0.246	0.106	0.139	0.145	0.071	0.074	1.69655
CDS	C4B63_210g37-t42_1-p1-CDS1	PRFA01000210	15043	15689	-	0.083	0.045	0.038	0.049	0.023	0.026	1.69388
CDS	C4B63_74g53-t42_1-p1-CDS1	PRFA01000074	106639	107300	+	0.669	0.335	0.334	0.395	0.194	0.201	1.69367
CDS	C4B63_12g177-t42_1-p1-CDS1	PRFA01000012	532796	533406	-	0.381	0.231	0.151	0.225	0.119	0.106	1.69333
CDS	C4B63_417g21-t42_1-p1-CDS1	PRFA01000417	5934	6967	-	0.044	0.023	0.021	0.026	0.012	0.014	1.69231
CDS	C4B63_329g4-t42_1-p1-CDS1	PRFA01000329	8004	13324	+	0.022	0.015	0.008	0.013	0.006	0.007	1.69231
CDS	C4B63_144g40-t42_1-p1-CDS1	PRFA01000144	50727	51229	-	0.423	0.193	0.231	0.25	0.116	0.134	1.692
CDS	C4B63_124g1-t42_1-p1-CDS1	PRFA01000124	67	689	+	0.568	0.16	0.408	0.336	0.173	0.163	1.69048
CDS	C4B63_36g58-t42_1-p1-CDS1	PRFA01000036	114637	115229	+	0.456	0.152	0.304	0.27	0.144	0.126	1.68889
CDS	C4B63_212g19-t42_1-p1-CDS1	PRFA01000212	31318	32060	+	0.13	0.108	0.022	0.077	0.045	0.032	1.68831
CDS	C4B63_427g4-t42_1-p1-CDS1	PRFA01000427	8731	10307	+	0.221	0.112	0.109	0.131	0.067	0.064	1.68702
CDS	C4B63_313g5-t42_1-p1-CDS1	PRFA01000313	26843	27900	-	0.167	0.107	0.06	0.099	0.047	0.052	1.68687
CDS	C4B63_32g235-t42_1-p1-CDS1	PRFA01000032	299575	300239	-	0.118	0.055	0.063	0.07	0.041	0.029	1.68571
CDS	C4B63_5g191-t42_1-p1-CDS1	PRFA01000005	426029	426489	+	1.831	0.977	0.854	1.089	0.562	0.527	1.68136
CDS	C4B63_29g296-t42_1-p1-CDS1	PRFA01000029	294449	294906	-	0.933	0.643	0.29	0.555	0.321	0.235	1.68108
CDS	C4B63_141g28-t42_1-p1-CDS1	PRFA01000141	56416	56996	+	0.944	0.497	0.447	0.563	0.3	0.263	1.67673
CDS	C4B63_313g4-t42_1-p1-CDS1	PRFA01000313	28353	29491	-	0.072	0.034	0.038	0.043	0.019	0.025	1.67442
CDS	C4B63_351g20c-t42_1-p1-CDS1	PRFA01000351	7903	8345	+	0.077	0.041	0.036	0.046	0.018	0.027	1.67391
CDS	C4B63_3g107-t42_1-p1-CDS1	PRFA01000003	257953	259034	+	0.082	0.059	0.023	0.049	0.026	0.023	1.67347
CDS	C4B63_173g51-t42_1-p1-CDS1	PRFA01000173	20898	21427	-	0.565	0.394	0.17	0.338	0.168	0.17	1.6716
CDS	C4B63_21g240-t42_1-p1-CDS1	PRFA01000021	402067	403244	-	0.703	0.283	0.42	0.421	0.207	0.214	1.66983
CDS	C4B63_38g163-t42_1-p1-CDS1	PRFA01000038	343105	343673	+	0.457	0.175	0.282	0.274	0.132	0.142	1.66788
CDS	C4B63_309g18-t42_1-p1-CDS1	PRFA01000309	1215	1840	-	0.01	0	0.01	0.006	0.002	0.004	1.66667
CDS	C4B63_64g54-t42_1-p1-CDS1	PRFA01000064	91682	93063	+	0.005	0.005	0	0.003	0.001	0.003	1.66667
CDS	C4B63_315g5-t42_1-p1-CDS1	PRFA01000315	26977	28058	-	0.02	0.013	0.007	0.012	0.005	0.007	1.66667
CDS	C4B63_56g73-t42_1-p1-CDS1	PRFA01000056	167502	169966	+	0.02	0.007	0.013	0.012	0.007	0.006	1.66667
CDS	C4B63_27g134-t42_1-p1-CDS1	PRFA01000027	457244	458025	+	0.01	0.008	0.001	0.006	0.003	0.003	1.66667
CDS	C4B63_62g114-t42_1-p1-CDS1	PRFA01000062	225631	226082	+	0.045	0.009	0.036	0.027	0.012	0.015	1.66667
CDS	C4B63_45g183-t42_1-p1-CDS1	PRFA01000045	136051	136685	-	0.766	0.285	0.481	0.46	0.215	0.245	1.66522
CDS	C4B63_32g320-t42_1-p1-CDS1	PRFA01000032	148540	150053	-	0.348	0.18	0.168	0.209	0.108	0.101	1.66507
CDS	C4B63_69g116-t42_1-p1-CDS1	PRFA01000069	103524	104080	-	0.584	0.273	0.311	0.351	0.171	0.18	1.66382
CDS	C4B63_282g12-t42_1-p1-CDS1	PRFA01000282	28172	28650	-	0.128	0.079	0.05	0.077	0.032	0.044	1.66234
CDS	C4B63_90g83-t42_1-p1-CDS1	PRFA01000090	72288	72892	-	0.841	0.422	0.419	0.506	0.247	0.26	1.66206
CDS	C4B63_124g36-t42_1-p1-CDS1	PRFA01000124	63745	64412	+	1.765	0.954	0.811	1.062	0.554	0.508	1.66196
CDS	C4B63_1g753-t42_1-p1-CDS1	PRFA01000001	1559938	1560668	-	0.754	0.367	0.387	0.454	0.224	0.23	1.66079
CDS	C4B63_62g85-t42_1-p1-CDS1	PRFA01000062	157284	157756	+	0.445	0.116	0.329	0.268	0.137	0.132	1.66045
CDS	C4B63_221g13-t42_1-p1-CDS1	PRFA01000221	33228	35491	-	0.088	0.041	0.047	0.053	0.023	0.03	1.66038
CDS	C4B63_36g372-t42_1-p1-CDS1	PRFA01000036	8795	9261	-	0.74	0.382	0.359	0.447	0.226	0.222	1.65548
CDS	C4B63_88g86-t42_1-p1-CDS1	PRFA01000088	70245	70990	-	1.383	0.883	0.5	0.836	0.402	0.435	1.65431
CDS	C4B63_139g64-t42_1-p1-CDS1	PRFA01000139	12080	13065	-	0.129	0.046	0.083	0.078	0.039	0.039	1.65385
CDS	C4B63_144g54-t42_1-p1-CDS1	PRFA01000144	31409	31911	-	0.797	0.33	0.466	0.482	0.229	0.253	1.65353
CDS	C4B63_351g40c-t42_1-p1-CDS1	PRFA01000351	16967	17376	+	0.147	0.053	0.094	0.089	0.04	0.049	1.65169
CDS	C4B63_144g106c-t42_1-p1-CDS1	PRFA01000144	53716	54068	+	0.805	0.377	0.427	0.488	0.235	0.254	1.64959
CDS	C4B63_71g9-t42_1-p1-CDS1	PRFA01000071	23123	23679	+	1.281	0.797	0.484	0.777	0.382	0.395	1.64865
CDS	C4B63_223g19-t42_1-p1-CDS1	PRFA01000223	27513	28078	+	1.147	0.698	0.45	0.696	0.334	0.362	1.64799
CDS	C4B63_29g138-t42_1-p1-CDS1	PRFA01000029	277390	278117	+	1.585	0.773	0.812	0.964	0.461	0.503	1.64419
CDS	C4B63_183g27-t42_1-p1-CDS1	PRFA01000183	20434	21566	-	0.161	0.088	0.073	0.098	0.046	0.051	1.64286
CDS	C4B63_73g12-t42_1-p1-CDS1	PRFA01000073	24036	24496	+	0.041	0.015	0.027	0.025	0.01	0.015	1.64
CDS	C4B63_74g122-t42_1-p1-CDS1	PRFA01000074	74724	75250	-	0.018	0.018	0	0.011	0.007	0.004	1.63636
CDS	C4B63_32g213-t42_1-p1-CDS1	PRFA01000032	346202	346941	-	0.018	0.018	0	0.011	0.004	0.007	1.63636
CDS	C4B63_29g284-t42_1-p1-CDS1	PRFA01000029	313762	314399	-	1.564	0.614	0.95	0.959	0.458	0.501	1.63087
CDS	C4B63_39g163-t42_1-p1-CDS1	PRFA01000039	385672	386441	+	0.212	0.138	0.074	0.13	0.067	0.064	1.63077
CDS	C4B63_5g94-t42_1-p1-CDS1	PRFA01000005	208992	209485	+	1.428	0.574	0.854	0.876	0.404	0.472	1.63014
CDS	C4B63_216g12-t42_1-p1-CDS1	PRFA01000216	36026	37596	+	0.132	0.051	0.081	0.081	0.042	0.038	1.62963
CDS	C4B63_213g20-t42_1-p1-CDS1	PRFA01000213	43686	44551	+	0.052	0.023	0.029	0.032	0.015	0.017	1.625
CDS	C4B63_14g127-t42_1-p1-CDS1	PRFA01000014	288407	288857	+	0.013	0.013	0	0.008	0.004	0.004	1.625
CDS	C4B63_62g142-t42_1-p1-CDS1	PRFA01000062	130308	131773	-	0.13	0.052	0.078	0.08	0.034	0.046	1.625
CDS	C4B63_43g218-t42_1-p1-CDS1	PRFA01000043	79640	80331	-	0.25	0.191	0.059	0.154	0.075	0.079	1.62338
CDS	C4B63_16g134-t42_1-p1-CDS1	PRFA01000016	390804	391525	+	0.185	0.103	0.082	0.114	0.064	0.05	1.62281
CDS	C4B63_341g11-t42_1-p1-CDS1	PRFA01000341	21157	22202	-	0.379	0.145	0.234	0.234	0.123	0.111	1.61966
CDS	C4B63_193g23-t42_1-p1-CDS1	PRFA01000193	10458	12277	-	0.202	0.094	0.108	0.125	0.06	0.066	1.616
CDS	C4B63_41g146-t42_1-p1-CDS1	PRFA01000041	318387	319477	-	0.021	0.013	0.008	0.013	0.008	0.005	1.61538
CDS	C4B63_28g224-t42_1-p1-CDS1	PRFA01000028	420692	422349	-	0.218	0.114	0.104	0.135	0.072	0.063	1.61481
CDS	C4B63_330g8-t42_1-p1-CDS1	PRFA01000330	13317	14827	+	0.113	0.092	0.022	0.07	0.035	0.035	1.61429
CDS	C4B63_6g323-t42_1-p1-CDS1	PRFA01000006	782136	782977	-	0.113	0.087	0.027	0.07	0.034	0.036	1.61429
CDS	C4B63_108g6-t42_1-p1-CDS1	PRFA01000108	142	8748	+	0.071	0.032	0.039	0.044	0.02	0.024	1.61364
CDS	C4B63_144g67-t42_1-p1-CDS1	PRFA01000144	13664	14115	-	0.769	0.327	0.443	0.478	0.208	0.271	1.60879
CDS	C4B63_62g105-t42_1-p1-CDS1	PRFA01000062	202841	203682	+	0.016	0.006	0.01	0.01	0.005	0.005	1.6
CDS	C4B63_462g13-t42_1-p1-CDS1	PRFA01000462	5248	6437	-	0.008	0.008	0	0.005	0.002	0.002	1.6
CDS	C4B63_48g42-t42_1-p1-CDS1	PRFA01000048	94116	96952	+	0.008	0.008	0	0.005	0.003	0.002	1.6
CDS	C4B63_120g31-t42_1-p1-CDS1	PRFA01000120	58945	60146	+	0.016	0.003	0.013	0.01	0.003	0.007	1.6
CDS	C4B63_39g63-t42_1-p1-CDS1	PRFA01000039	160280	160776	+	0.444	0.219	0.225	0.278	0.128	0.15	1.59712
CDS	C4B63_16g194-t42_1-p1-CDS1	PRFA01000016	518956	519848	+	0.29	0.199	0.09	0.182	0.077	0.104	1.59341
CDS	C4B63_355g21-t42_1-p1-CDS1	PRFA01000355	18491	20595	-	0.043	0.034	0.009	0.027	0.012	0.015	1.59259
CDS	C4B63_168g27-t42_1-p1-CDS1	PRFA01000168	32475	32959	-	0.738	0.374	0.365	0.464	0.22	0.244	1.59052
CDS	C4B63_50g177-t42_1-p1-CDS1	PRFA01000050	151100	151695	-	0.089	0.076	0.014	0.056	0.025	0.031	1.58929
CDS	C4B63_203g1-t42_1-p1-CDS1	PRFA01000203	1585	2864	+	0.081	0.043	0.038	0.051	0.023	0.028	1.58824
CDS	C4B63_405g3-t42_1-p1-CDS1	PRFA01000405	19483	20234	-	0.579	0.288	0.291	0.365	0.195	0.17	1.5863
CDS	C4B63_157g35-t42_1-p1-CDS1	PRFA01000157	37932	38824	-	0.098	0.033	0.065	0.062	0.025	0.037	1.58065
CDS	C4B63_31g237-t42_1-p1-CDS1	PRFA01000031	99523	100481	-	0.098	0.036	0.061	0.062	0.03	0.032	1.58065
CDS	C4B63_109g62-t42_1-p1-CDS1	PRFA01000109	53818	54491	-	0.775	0.321	0.453	0.491	0.249	0.243	1.57841
CDS	C4B63_66g57-t42_1-p1-CDS1	PRFA01000066	140105	142950	+	0.071	0.036	0.035	0.045	0.02	0.025	1.57778
CDS	C4B63_112g33-t42_1-p1-CDS1	PRFA01000112	68775	69724	+	0.082	0.028	0.054	0.052	0.026	0.026	1.57692
CDS	C4B63_225g40-t42_1-p1-CDS1	PRFA01000225	6487	8021	-	0.052	0.036	0.016	0.033	0.015	0.018	1.57576
CDS	C4B63_10g427-t42_1-p1-CDS1	PRFA01000010	245474	246081	-	0.334	0.159	0.175	0.212	0.105	0.107	1.57547
CDS	C4B63_91g67-t42_1-p1-CDS1	PRFA01000091	62785	63953	-	0.118	0.052	0.065	0.075	0.034	0.041	1.57333
CDS	C4B63_100g75-t42_1-p1-CDS1	PRFA01000100	92165	94695	-	0.229	0.109	0.12	0.146	0.076	0.071	1.56849
CDS	C4B63_237g21-t42_1-p1-CDS1	PRFA01000237	38363	39048	+	0.153	0.117	0.036	0.098	0.05	0.048	1.56122
CDS	C4B63_9g273-t42_1-p1-CDS1	PRFA01000009	539696	541167	-	0.117	0.048	0.069	0.075	0.042	0.033	1.56
CDS	C4B63_132g32-t42_1-p1-CDS1	PRFA01000132	81808	82334	+	0.188	0.162	0.026	0.121	0.055	0.066	1.55372
CDS	C4B63_19g12-t42_1-p1-CDS1	PRFA01000019	28457	30540	+	0.169	0.086	0.083	0.109	0.052	0.056	1.55046
CDS	C4B63_8g129-t42_1-p1-CDS1	PRFA01000008	423433	426200	+	0.079	0.051	0.028	0.051	0.025	0.026	1.54902
CDS	C4B63_38g298-t42_1-p1-CDS1	PRFA01000038	61468	62591	-	0.051	0.027	0.024	0.033	0.019	0.015	1.54545
CDS	C4B63_38g304-t42_1-p1-CDS1	PRFA01000038	46300	47024	-	0.428	0.198	0.23	0.279	0.143	0.135	1.53405
CDS	C4B63_104g104-t42_1-p1-CDS1	PRFA01000104	8369	9624	-	0.101	0.048	0.053	0.066	0.036	0.03	1.5303
CDS	C4B63_67g136-t42_1-p1-CDS1	PRFA01000067	143936	144715	-	0.772	0.453	0.319	0.505	0.254	0.251	1.52871
CDS	C4B63_294g18-t42_1-p1-CDS1	PRFA01000294	25746	26854	+	0.403	0.189	0.214	0.264	0.132	0.132	1.52652
CDS	C4B63_230g25-t42_1-p1-CDS1	PRFA01000230	7685	9315	-	0.148	0.07	0.078	0.097	0.048	0.049	1.52577
CDS	C4B63_9g275-t42_1-p1-CDS1	PRFA01000009	537953	538578	-	0.503	0.275	0.228	0.331	0.175	0.156	1.51964
CDS	C4B63_36g194-t42_1-p1-CDS1	PRFA01000036	397178	398055	+	0.056	0.029	0.027	0.037	0.014	0.023	1.51351
CDS	C4B63_259g16-t42_1-p1-CDS1	PRFA01000259	19120	19715	-	0.618	0.274	0.345	0.409	0.206	0.202	1.511
CDS	C4B63_32g327-t42_1-p1-CDS1	PRFA01000032	136191	136789	-	0.069	0.042	0.027	0.046	0.022	0.024	1.5
CDS	C4B63_3g586-t42_1-p1-CDS1	PRFA01000003	1135530	1136998	-	0.003	0.003	0	0.002	0	0.002	1.5
CDS	C4B63_132g22-t42_1-p1-CDS1	PRFA01000132	60129	61309	+	0.003	0.002	0.001	0.002	0.001	0.001	1.5
CDS	C4B63_360g21-t42_1-p1-CDS1	PRFA01000360	401	2332	-	0.006	0.006	0	0.004	0.003	0.001	1.5
CDS	C4B63_240g14-t42_1-p1-CDS1	PRFA01000240	38387	39432	+	0.006	0.006	0	0.004	0.001	0.004	1.5
CDS	C4B63_62g5-t42_1-p1-CDS1	PRFA01000062	9124	9623	+	0.003	0.003	0	0.002	0.002	0	1.5
CDS	C4B63_16g146-t42_1-p1-CDS1	PRFA01000016	413478	414994	+	0.243	0.146	0.097	0.162	0.086	0.076	1.5
CDS	C4B63_377g2-t42_1-p1-CDS1	PRFA01000377	3329	8649	+	0.003	0	0.003	0.002	0.001	0	1.5
CDS	C4B63_3g891-t42_1-p1-CDS1	PRFA01000003	504822	505951	-	0.006	0.006	0	0.004	0.003	0.001	1.5
CDS	C4B63_47g131-t42_1-p1-CDS1	PRFA01000047	312155	314046	+	0.072	0.042	0.03	0.048	0.021	0.028	1.5
CDS	C4B63_11g152-t42_1-p1-CDS1	PRFA01000011	343072	343922	+	0.274	0.178	0.096	0.183	0.084	0.099	1.49727
CDS	C4B63_72g115-t42_1-p1-CDS1	PRFA01000072	23488	24611	-	0.215	0.128	0.088	0.144	0.076	0.068	1.49306
CDS	C4B63_45g188-t42_1-p1-CDS1	PRFA01000045	127923	128899	-	0.588	0.347	0.241	0.394	0.176	0.218	1.49239
CDS	C4B63_30g274-t42_1-p1-CDS1	PRFA01000030	53590	54887	-	0.182	0.101	0.08	0.122	0.054	0.068	1.4918
CDS	C4B63_233g19-t42_1-p1-CDS1	PRFA01000233	38181	38794	+	0.058	0.023	0.035	0.039	0.018	0.021	1.48718
CDS	C4B63_137g44-t42_1-p1-CDS1	PRFA01000137	60766	61721	-	0.058	0.026	0.032	0.039	0.019	0.02	1.48718
CDS	C4B63_10g272-t42_1-p1-CDS1	PRFA01000010	614220	614824	-	0.284	0.149	0.135	0.191	0.075	0.116	1.48691
CDS	C4B63_2g278-t42_1-p1-CDS1	PRFA01000002	772289	773016	+	0.04	0.04	0	0.027	0.021	0.006	1.48148
CDS	C4B63_20g347-t42_1-p1-CDS1	PRFA01000020	171438	173197	-	0.093	0.038	0.055	0.063	0.034	0.028	1.47619
CDS	C4B63_22g181-t42_1-p1-CDS1	PRFA01000022	478604	479616	+	0.174	0.105	0.069	0.118	0.065	0.053	1.47458
CDS	C4B63_3g650-t42_1-p1-CDS1	PRFA01000003	988722	989521	-	0.116	0.089	0.027	0.079	0.043	0.037	1.46835
CDS	C4B63_16g273-t42_1-p1-CDS1	PRFA01000016	249894	251071	-	0.155	0.053	0.102	0.106	0.055	0.051	1.46226
CDS	C4B63_46g78-t42_1-p1-CDS1	PRFA01000046	235125	236497	+	0.133	0.085	0.048	0.091	0.046	0.045	1.46154
CDS	C4B63_39g317-t42_1-p1-CDS1	PRFA01000039	108710	109377	-	0.294	0.159	0.135	0.202	0.122	0.08	1.45545
CDS	C4B63_6g400-t42_1-p1-CDS1	PRFA01000006	533033	534156	-	0.343	0.103	0.24	0.236	0.102	0.134	1.45339
CDS	C4B63_139g15-t42_1-p1-CDS1	PRFA01000139	40680	41761	+	0.11	0.095	0.015	0.076	0.04	0.035	1.44737
CDS	C4B63_380g16-t42_1-p1-CDS1	PRFA01000380	17488	18023	-	0.246	0.126	0.12	0.17	0.067	0.103	1.44706
CDS	C4B63_16g272-t42_1-p1-CDS1	PRFA01000016	251537	253800	-	0.095	0.016	0.08	0.066	0.032	0.034	1.43939
CDS	C4B63_143g25-t42_1-p1-CDS1	PRFA01000143	54727	55736	+	0.446	0.246	0.2	0.31	0.123	0.187	1.43871
CDS	C4B63_296g25-t42_1-p1-CDS1	PRFA01000296	11508	13054	-	0.023	0.009	0.014	0.016	0.007	0.009	1.4375
CDS	C4B63_11g154-t42_1-p1-CDS1	PRFA01000011	345851	346458	+	0.264	0.143	0.121	0.184	0.094	0.09	1.43478
CDS	C4B63_384g18-t42_1-p1-CDS1	PRFA01000384	14450	14994	-	0.166	0.106	0.06	0.116	0.048	0.068	1.43103
CDS	C4B63_61g72-t42_1-p1-CDS1	PRFA01000061	177494	179118	-	0.27	0.116	0.153	0.189	0.086	0.103	1.42857
CDS	C4B63_41g117-t42_1-p1-CDS1	PRFA01000041	378634	379169	-	0.084	0.038	0.046	0.059	0.025	0.034	1.42373
CDS	C4B63_144g39-t42_1-p1-CDS1	PRFA01000144	52402	52853	-	0.445	0.192	0.254	0.313	0.13	0.183	1.42173
CDS	C4B63_17g72-t42_1-p1-CDS1	PRFA01000017	158569	159191	+	0.621	0.315	0.306	0.438	0.228	0.21	1.41781
CDS	C4B63_241g7-t42_1-p1-CDS1	PRFA01000241	8601	9682	+	0.213	0.107	0.106	0.151	0.07	0.081	1.4106
CDS	C4B63_18g11-t42_1-p1-CDS1	PRFA01000018	17374	18371	+	0.128	0.087	0.041	0.091	0.033	0.057	1.40659
CDS	C4B63_313g8-t42_1-p1-CDS1	PRFA01000313	24692	25533	-	0.201	0.123	0.078	0.143	0.067	0.075	1.40559
CDS	C4B63_163g46-t42_1-p1-CDS1	PRFA01000163	3268	3794	-	0.049	0.021	0.027	0.035	0.018	0.017	1.4
CDS	C4B63_236g5-t42_1-p1-CDS1	PRFA01000236	2997	3472	+	0.014	0.014	0	0.01	0.004	0.006	1.4
CDS	C4B63_38g299-t42_1-p1-CDS1	PRFA01000038	59490	61027	-	0.007	0.002	0.005	0.005	0.002	0.003	1.4
CDS	C4B63_69g133-t42_1-p1-CDS1	PRFA01000069	76615	77117	-	0.417	0.244	0.173	0.298	0.152	0.146	1.39933
CDS	C4B63_100g36-t42_1-p1-CDS1	PRFA01000100	60514	61121	+	0.347	0.136	0.211	0.249	0.111	0.138	1.39357
CDS	C4B63_4g3192c-t42_1-p1-CDS1	PRFA01000004	10678	11015	-	0.422	0.187	0.235	0.303	0.117	0.186	1.39274
CDS	C4B63_13g8-t42_1-p1-CDS1	PRFA01000013	23234	24885	+	0.018	0.011	0.007	0.013	0.007	0.007	1.38462
CDS	C4B63_58g84-t42_1-p1-CDS1	PRFA01000058	130101	132937	+	0.015	0.01	0.005	0.011	0.005	0.007	1.36364
CDS	C4B63_427g5-t42_1-p1-CDS1	PRFA01000427	12112	13649	+	0.221	0.083	0.138	0.163	0.074	0.089	1.35583
CDS	C4B63_16g37-t42_1-p1-CDS1	PRFA01000016	80173	80717	+	0.065	0.035	0.03	0.048	0.014	0.034	1.35417
CDS	C4B63_51g219-t42_1-p1-CDS1	PRFA01000051	56901	58432	-	0.023	0.013	0.011	0.017	0.007	0.01	1.35294
CDS	C4B63_330g10-t42_1-p1-CDS1	PRFA01000330	18449	19983	+	0.083	0.056	0.027	0.062	0.036	0.026	1.33871
CDS	C4B63_347g2-t42_1-p1-CDS1	PRFA01000347	2917	3449	+	0.012	0.012	0	0.009	0.005	0.005	1.33333
CDS	C4B63_32g4-t42_1-p1-CDS1	PRFA01000032	8542	9335	+	0.012	0.012	0	0.009	0.008	0.001	1.33333
CDS	C4B63_141g24-t42_1-p1-CDS1	PRFA01000141	41236	42749	+	0.004	0.004	0	0.003	0.003	0	1.33333
CDS	C4B63_348g10-t42_1-p1-CDS1	PRFA01000348	21605	22767	-	0.004	0.004	0	0.003	0.002	0.002	1.33333
CDS	C4B63_99g85-t42_1-p1-CDS1	PRFA01000099	55843	56825	-	0.004	0	0.004	0.003	0.002	0.001	1.33333
CDS	C4B63_6g154-t42_1-p1-CDS1	PRFA01000006	409732	411131	+	0.004	0	0.004	0.003	0.002	0.001	1.33333
CDS	C4B63_350g5-t42_1-p1-CDS1	PRFA01000350	6123	6952	+	0.008	0.008	0	0.006	0.001	0.005	1.33333
CDS	C4B63_4g84-t42_1-p1-CDS1	PRFA01000004	410917	411707	+	0.049	0.037	0.012	0.037	0.022	0.015	1.32432
CDS	C4B63_91g45-t42_1-p1-CDS1	PRFA01000091	124960	126038	+	0.041	0.018	0.023	0.031	0.017	0.014	1.32258
CDS	C4B63_75g37-t42_1-p1-CDS1	PRFA01000075	169022	169587	-	0.025	0	0.025	0.019	0.01	0.009	1.31579
CDS	C4B63_333g15-t42_1-p1-CDS1	PRFA01000333	6390	7744	-	0.026	0.023	0.003	0.02	0.011	0.009	1.3
CDS	C4B63_35g7-t42_1-p1-CDS1	PRFA01000035	8363	9129	+	0.199	0.092	0.107	0.154	0.061	0.093	1.29221
CDS	C4B63_351g1-t42_1-p1-CDS1	PRFA01000351	2370	3838	+	0.112	0.048	0.064	0.087	0.045	0.042	1.28736
CDS	C4B63_50g137-t42_1-p1-CDS1	PRFA01000050	240209	240663	-	0.265	0.126	0.138	0.206	0.097	0.109	1.28641
CDS	C4B63_42g210-t42_1-p1-CDS1	PRFA01000042	117015	118591	-	0.014	0.004	0.01	0.011	0.007	0.004	1.27273
CDS	C4B63_427g7-t42_1-p1-CDS1	PRFA01000427	17823	18421	+	0.014	0.006	0.008	0.011	0.005	0.005	1.27273
CDS	C4B63_139g66-t42_1-p1-CDS1	PRFA01000139	7628	8115	-	0.137	0.053	0.084	0.108	0.055	0.052	1.26852
CDS	C4B63_132g38-t42_1-p1-CDS1	PRFA01000132	72774	73468	-	0.374	0.144	0.23	0.296	0.167	0.129	1.26351
CDS	C4B63_11g146-t42_1-p1-CDS1	PRFA01000011	326920	327413	+	0.029	0.008	0.021	0.023	0.015	0.008	1.26087
CDS	C4B63_36g172-t42_1-p1-CDS1	PRFA01000036	361660	362622	+	0.01	0.01	0	0.008	0.002	0.005	1.25
CDS	C4B63_34g1460c-t42_1-p1-CDS1	PRFA01000034	101394	101704	-	0.09	0.026	0.064	0.072	0.03	0.041	1.25
CDS	C4B63_222g3-t42_1-p1-CDS1	PRFA01000222	1685	3594	+	0.015	0.007	0.009	0.012	0.007	0.005	1.25
CDS	C4B63_222g11-t42_1-p1-CDS1	PRFA01000222	16987	18998	+	0.005	0.005	0	0.004	0.003	0.001	1.25
CDS	C4B63_69g318c-t42_1-p1-CDS1	PRFA01000069	187111	187427	+	0.005	0.005	0	0.004	0.002	0.002	1.25
CDS	C4B63_135g26-t42_1-p1-CDS1	PRFA01000135	56138	58578	-	0.005	0.005	0	0.004	0.002	0.002	1.25
CDS	C4B63_271g7-t42_1-p1-CDS1	PRFA01000271	29719	31934	-	0.056	0.023	0.033	0.045	0.023	0.022	1.24444
CDS	C4B63_33g40-t42_1-p1-CDS1	PRFA01000033	90950	92088	+	0.037	0.023	0.014	0.03	0.014	0.016	1.23333
CDS	C4B63_1g1082-t42_1-p1-CDS1	PRFA01000001	795122	795702	-	0.074	0.066	0.008	0.06	0.027	0.033	1.23333
CDS	C4B63_107g81-t42_1-p1-CDS1	PRFA01000107	59839	60998	-	0.229	0.137	0.092	0.186	0.088	0.098	1.23118
CDS	C4B63_338g4-t42_1-p1-CDS1	PRFA01000338	6871	7373	+	0.038	0.038	0	0.031	0.014	0.016	1.22581
CDS	C4B63_110g2-t42_1-p1-CDS1	PRFA01000110	2211	2686	+	0.012	0.012	0	0.01	0.002	0.008	1.2
CDS	C4B63_222g1-t42_1-p1-CDS1	PRFA01000222	120	583	+	0.054	0.018	0.035	0.045	0.019	0.027	1.2
CDS	C4B63_104g65-t42_1-p1-CDS1	PRFA01000104	74916	76048	-	0.006	0.006	0	0.005	0.002	0.002	1.2
CDS	C4B63_14g145-t42_1-p1-CDS1	PRFA01000014	321982	323114	+	0.006	0.006	0	0.005	0.003	0.002	1.2
CDS	C4B63_134g54-t42_1-p1-CDS1	PRFA01000134	31544	34077	-	0.006	0.006	0	0.005	0.003	0.001	1.2
CDS	C4B63_203g2-t42_1-p1-CDS1	PRFA01000203	3582	4087	+	0.012	0	0.012	0.01	0.004	0.006	1.2
CDS	C4B63_87g89-t42_1-p1-CDS1	PRFA01000087	116944	118076	-	0.037	0.023	0.014	0.031	0.018	0.013	1.19355
CDS	C4B63_30g166-t42_1-p1-CDS1	PRFA01000030	298339	299393	-	0.025	0.009	0.016	0.021	0.01	0.011	1.19048
CDS	C4B63_260g15-t42_1-p1-CDS1	PRFA01000260	30222	31243	-	0.158	0.079	0.079	0.133	0.059	0.075	1.18797
CDS	C4B63_313g9-t42_1-p1-CDS1	PRFA01000313	22382	23832	-	0.021	0.021	0	0.018	0.009	0.009	1.16667
CDS	C4B63_36g87-t42_1-p1-CDS1	PRFA01000036	174833	177543	+	0.008	0.008	0	0.007	0.004	0.003	1.14286
CDS	C4B63_4g576-t42_1-p1-CDS1	PRFA01000004	11430	11971	-	0.24	0.133	0.107	0.212	0.106	0.106	1.13208
CDS	C4B63_23g150-t42_1-p1-CDS1	PRFA01000023	490498	491582	+	0.147	0.11	0.038	0.13	0.056	0.074	1.13077
CDS	C4B63_82g91-t42_1-p1-CDS1	PRFA01000082	49668	50404	-	0.01	0.007	0.003	0.009	0.005	0.004	1.11111
CDS	C4B63_98g37-t42_1-p1-CDS1	PRFA01000098	101962	102539	+	0.02	0.009	0.011	0.018	0.007	0.011	1.11111
CDS	C4B63_41g119-t42_1-p1-CDS1	PRFA01000041	375701	376296	-	0.166	0.097	0.069	0.15	0.068	0.082	1.10667
CDS	C4B63_334g30-t42_1-p1-CDS1	PRFA01000334	9643	10112	-	0.021	0.021	0	0.019	0.009	0.01	1.10526
CDS	C4B63_261g2-t42_1-p1-CDS1	PRFA01000261	1419	2329	+	0.076	0.044	0.032	0.069	0.037	0.032	1.10145
CDS	C4B63_241g20-t42_1-p1-CDS1	PRFA01000241	34191	34750	+	0.011	0.008	0.003	0.01	0.007	0.003	1.1
CDS	C4B63_3g674-t42_1-p1-CDS1	PRFA01000003	948884	949350	-	0.012	0.012	0	0.011	0.007	0.004	1.09091
CDS	C4B63_49g196-t42_1-p1-CDS1	PRFA01000049	76874	77508	-	0.237	0.113	0.124	0.222	0.117	0.105	1.06757
CDS	C4B63_600g3-t42_1-p1-CDS1	PRFA01000600	3777	4711	+	0.037	0.01	0.026	0.035	0.015	0.02	1.05714
CDS	C4B63_183g20-t42_1-p1-CDS1	PRFA01000183	35212	35885	-	0.02	0.003	0.017	0.019	0.01	0.009	1.05263
CDS	C4B63_1g1323-t42_1-p1-CDS1	PRFA01000001	267965	268572	-	0.154	0.101	0.054	0.147	0.069	0.079	1.04762
CDS	C4B63_16g36-t42_1-p1-CDS1	PRFA01000016	78768	79936	+	0.065	0.03	0.035	0.063	0.035	0.028	1.03175
CDS	C4B63_23g93-t42_1-p1-CDS1	PRFA01000023	353457	354499	+	0.024	0.009	0.015	0.024	0.014	0.01	1
CDS	C4B63_101g1-t42_1-p1-CDS1	PRFA01000101	394	1643	+	0.001	0.001	0	0.001	0.001	0	1
CDS	C4B63_106g57-t42_1-p1-CDS1	PRFA01000106	52592	53925	-	0.019	0.018	0.001	0.019	0.008	0.011	1
CDS	C4B63_75g38-t42_1-p1-CDS1	PRFA01000075	167743	168197	-	0.024	0.007	0.017	0.024	0.009	0.015	1
CDS	C4B63_443g12-t42_1-p1-CDS1	PRFA01000443	13831	15326	-	0.003	0.003	0	0.003	0.002	0.001	1
CDS	C4B63_4g554-t42_1-p1-CDS1	PRFA01000004	51891	52564	-	0.011	0.011	0	0.011	0.006	0.005	1
CDS	C4B63_395g1-t42_1-p1-CDS1	PRFA01000395	2214	3661	+	0.003	0.003	0	0.003	0	0.003	1
CDS	C4B63_6g313-t42_1-p1-CDS1	PRFA01000006	802699	803225	-	0.006	0.006	0	0.006	0.004	0.001	1
CDS	C4B63_8g158-t42_1-p1-CDS1	PRFA01000008	480280	481664	+	0.001	0.001	0	0.001	0.001	0	1
CDS	C4B63_111g3-t42_1-p1-CDS1	PRFA01000111	172	2148	+	0.005	0.005	0	0.005	0.001	0.003	1
CDS	C4B63_144g27-t42_1-p1-CDS1	PRFA01000144	62695	63407	+	0.005	0.005	0	0.005	0.003	0.002	1
CDS	C4B63_118g25-t42_1-p1-CDS1	PRFA01000118	72254	73740	+	0.002	0.002	0	0.002	0	0.002	1
CDS	C4B63_90g63-t42_1-p1-CDS1	PRFA01000090	115184	115875	+	0.002	0.002	0	0.002	0.001	0.001	1
CDS	C4B63_62g115-t42_1-p1-CDS1	PRFA01000062	226127	226668	+	0.062	0.018	0.045	0.062	0.029	0.033	1
CDS	C4B63_111g9-t42_1-p1-CDS1	PRFA01000111	16098	17350	+	0.005	0.005	0	0.005	0.001	0.004	1
CDS	C4B63_219g37-t42_1-p1-CDS1	PRFA01000219	32037	32632	-	0.012	0.003	0.009	0.012	0.006	0.006	1
CDS	C4B63_6g320-t42_1-p1-CDS1	PRFA01000006	787756	788711	-	0.005	0.003	0.002	0.005	0.002	0.003	1
CDS	C4B63_69g62-t42_1-p1-CDS1	PRFA01000069	133687	135014	+	0.004	0.002	0.002	0.004	0.002	0.002	1
CDS	C4B63_55g378c-t42_1-p1-CDS1	PRFA01000055	236021	236397	+	0.293	0.167	0.126	0.311	0.172	0.138	0.942122
CDS	C4B63_244g13-t42_1-p1-CDS1	PRFA01000244	32553	34174	+	0.059	0.034	0.025	0.063	0.039	0.024	0.936508
CDS	C4B63_222g4-t42_1-p1-CDS1	PRFA01000222	3408	3970	+	0.011	0.011	0	0.012	0.012	0.001	0.916667
CDS	C4B63_277g20-t42_1-p1-CDS1	PRFA01000277	30211	30812	+	0.011	0.011	0	0.012	0.006	0.006	0.916667
CDS	C4B63_1g1110-t42_1-p1-CDS1	PRFA01000001	733064	733695	-	0.148	0.074	0.074	0.163	0.068	0.094	0.907975
CDS	C4B63_132g15-t42_1-p1-CDS1	PRFA01000132	44131	44966	+	0.028	0.005	0.023	0.031	0.012	0.019	0.903226
CDS	C4B63_137g36-t42_1-p1-CDS1	PRFA01000137	75446	76155	-	0.009	0.009	0	0.01	0.004	0.006	0.9
CDS	C4B63_59g46-t42_1-p1-CDS1	PRFA01000059	43197	44362	+	0.008	0.008	0	0.009	0.005	0.004	0.888889
CDS	C4B63_322g5-t42_1-p1-CDS1	PRFA01000322	27322	28145	-	0.008	0.008	0	0.009	0.003	0.006	0.888889
CDS	C4B63_206g3-t42_1-p1-CDS1	PRFA01000206	45507	46288	-	0.007	0.007	0	0.008	0.002	0.005	0.875
CDS	C4B63_126g25-t42_1-p1-CDS1	PRFA01000126	60249	61441	+	0.006	0.006	0	0.007	0.005	0.002	0.857143
CDS	C4B63_28g132-t42_1-p1-CDS1	PRFA01000028	280777	281624	+	0.011	0.011	0	0.013	0.004	0.009	0.846154
CDS	C4B63_132g23-t42_1-p1-CDS1	PRFA01000132	62501	64827	+	0.005	0	0.005	0.006	0.004	0.002	0.833333
CDS	C4B63_100g13-t42_1-p1-CDS1	PRFA01000100	26483	27663	+	0.004	0.004	0	0.005	0.002	0.003	0.8
CDS	C4B63_12g181-t42_1-p1-CDS1	PRFA01000012	527723	528225	-	0.062	0.013	0.049	0.079	0.039	0.04	0.78481
CDS	C4B63_138g25-t42_1-p1-CDS1	PRFA01000138	48122	49833	+	0.007	0.004	0.003	0.009	0.005	0.005	0.777778
CDS	C4B63_124g46-t42_1-p1-CDS1	PRFA01000124	84510	85264	+	0.003	0	0.003	0.004	0.003	0.001	0.75
CDS	C4B63_16g72-t42_1-p1-CDS1	PRFA01000016	228175	228638	+	0.014	0.014	0	0.02	0.007	0.013	0.7
CDS	C4B63_32g42-t42_1-p1-CDS1	PRFA01000032	87296	88791	+	0.101	0.08	0.022	0.149	0.068	0.081	0.677852
CDS	C4B63_284g7-t42_1-p1-CDS1	PRFA01000284	23232	25894	+	0.002	0.002	0	0.003	0.002	0.001	0.666667
CDS	C4B63_491g1-t42_1-p1-CDS1	PRFA01000491	83	720	+	0.002	0.002	0	0.003	0.001	0.002	0.666667
CDS	C4B63_228g46-t42_1-p1-CDS1	PRFA01000228	9403	10592	-	0.008	0.008	0	0.012	0.002	0.01	0.666667
CDS	C4B63_3g552-t42_1-p1-CDS1	PRFA01000003	1223968	1224707	-	0.035	0.035	0	0.054	0.025	0.029	0.648148
CDS	C4B63_149g40-t42_1-p1-CDS1	PRFA01000149	65398	66239	+	0.014	0.014	0	0.023	0.009	0.014	0.608696
CDS	C4B63_447g12-t42_1-p1-CDS1	PRFA01000447	9663	10354	-	0.009	0.009	0	0.015	0.008	0.007	0.6
CDS	C4B63_11g396-t42_1-p1-CDS1	PRFA01000011	317892	318463	-	0.003	0.003	0	0.005	0.003	0.002	0.6
CDS	C4B63_137g34-t42_1-p1-CDS1	PRFA01000137	77465	78510	-	0.006	0.006	0	0.01	0.003	0.007	0.6
CDS	C4B63_9g203-t42_1-p1-CDS1	PRFA01000009	676412	676923	-	0.003	0.003	0	0.005	0.003	0.002	0.6
CDS	C4B63_167g38-t42_1-p1-CDS1	PRFA01000167	18312	19675	-	0.008	0.008	0	0.014	0.005	0.008	0.571429
CDS	C4B63_167g42-t42_1-p1-CDS1	PRFA01000167	4	4845	-	0.002	0.002	0	0.004	0.002	0.002	0.5
CDS	C4B63_236g6-t42_1-p1-CDS1	PRFA01000236	3701	4620	+	0.001	0.001	0	0.002	0.001	0.002	0.5
CDS	C4B63_8g239-t42_1-p1-CDS1	PRFA01000008	670753	671519	+	0.002	0.002	0	0.005	0.003	0.002	0.4
CDS	C4B63_20g314-t42_1-p1-CDS1	PRFA01000020	231739	232622	-	0.002	0.002	0	0.006	0.002	0.004	0.333333
CDS	C4B63_35g92-t42_1-p1-CDS1	PRFA01000035	198840	199474	+	0.002	0.002	0	0.006	0.004	0.002	0.333333
CDS	C4B63_36g183-t42_1-p1-CDS1	PRFA01000036	378755	380004	+	0.001	0	0.001	0.003	0.002	0.001	0.333333
CDS	C4B63_123g60-t42_1-p1-CDS1	PRFA01000123	35118	36547	-	0.001	0.001	0	0.003	0.001	0.002	0.333333
CDS	C4B63_375g26c-t42_1-p1-CDS1	PRFA01000375	9944	10254	+	0.002	0	0.002	0.007	0.003	0.004	0.285714
CDS	C4B63_49g106-t42_1-p1-CDS1	PRFA01000049	307940	308391	-	0.002	0.002	0	0.008	0.001	0.007	0.25
CDS	C4B63_347g7-t42_1-p1-CDS1	PRFA01000347	11491	13076	+	0.001	0.001	0	0.004	0.002	0.002	0.25
CDS	C4B63_334g32-t42_1-p1-CDS1	PRFA01000334	4008	5325	-	0.002	0.002	0	0.008	0.003	0.005	0.25
CDS	C4B63_333g9-t42_1-p1-CDS1	PRFA01000333	19214	20169	-	0.001	0.001	0	0.005	0.004	0.001	0.2
CDS	C4B63_241g23-t42_1-p1-CDS1	PRFA01000241	36938	37617	+	0.003	0.003	0	0.016	0.008	0.008	0.1875
CDS	C4B63_68g135-t42_1-p1-CDS1	PRFA01000068	7637	8109	-	0.001	0.001	0	0.007	0.007	0	0.142857
CDS	C4B63_265g26-t42_1-p1-CDS1	PRFA01000265	26116	26993	-	0	0	0	0.003	0.001	0.002	0
CDS	C4B63_222g8-t42_1-p1-CDS1	PRFA01000222	9652	12083	+		0	0	0.001	0.001	0	0
CDS	C4B63_19g214-t42_1-p1-CDS1	PRFA01000019	281508	282529	-		0	0	0.001	0.001	0	0
CDS	C4B63_66g101-t42_1-p1-CDS1	PRFA01000066	199884	200395	-		0	0	0.002	0.001	0.001	0
CDS	C4B63_16g309-t42_1-p1-CDS1	PRFA01000016	140286	142027	-		0	0	0.001	0	0.001	0
CDS	C4B63_323g12-t42_1-p1-CDS1	PRFA01000323	19646	20334	+		0	0	0.002	0.002	0.001	0
CDS	C4B63_244g12-t42_1-p1-CDS1	PRFA01000244	31896	32551	+		0	0	0.003	0.003	0	0
CDS	C4B63_113g22-t42_1-p1-CDS1	PRFA01000113	99232	99563	-		0	0	0.002	0.002	0	0
CDS	C4B63_109g349c-t42_1-p1-CDS1	PRFA01000109	35317	35627	-		0	0	0.002	0.002	0	0
CDS	C4B63_119g8-t42_1-p1-CDS1	PRFA01000119	23435	26133	+		0	0	0.001	0.001	0	0
CDS	C4B63_583g9-t42_1-p1-CDS1	PRFA01000583	4245	4996	-		0	0	0.001	0	0.001	0
CDS	C4B63_213g46-t42_1-p1-CDS1	PRFA01000213	5803	7385	-		0	0	0.002	0.001	0.001	0
CDS	C4B63_28g345-t42_1-p1-CDS1	PRFA01000028	1750	2273	-		0	0	0.002	0.002	0	0
CDS	C4B63_430g10-t42_1-p1-CDS1	PRFA01000430	17677	18176	-		0	0	0.016	0.009	0.007	0
CDS	C4B63_166g1-t42_1-p1-CDS1	PRFA01000166	75	1234	+		0	0	0.001	0	0.001	0
CDS	C4B63_67g66-t42_1-p1-CDS1	PRFA01000067	120216	121159	+		0	0	0.001	0.001	0	0
CDS	C4B63_36g179-t42_1-p1-CDS1	PRFA01000036	373255	374390	+		0	0	0.003	0.001	0.002	0
CDS	C4B63_9g205-t42_1-p1-CDS1	PRFA01000009	672420	673321	-		0	0	0.002	0.001	0.001	0
CDS	C4B63_169g53-t42_1-p1-CDS1	PRFA01000169	1296	1993	-		0	0	0.003	0.001	0.002	0
CDS	C4B63_174g1-t42_1-p1-CDS1	PRFA01000174	268	749	+		0	0	0.002	0	0.002	0
CDS	C4B63_16g73-t42_1-p1-CDS1	PRFA01000016	229180	229617	+		0	0	0.001	0	0.001	0
CDS	C4B63_66g51-t42_1-p1-CDS1	PRFA01000066	124047	124636	+		0	0	0.005	0.001	0.004	0
CDS	C4B63_213g47-t42_1-p1-CDS1	PRFA01000213	4674	5230	-		0	0	0.012	0.006	0.005	0
CDS	C4B63_294g11-t42_1-p1-CDS1	PRFA01000294	14282	15471	+		0	0	0.008	0.003	0.005	0
CDS	C4B63_38g182-t42_1-p1-CDS1	PRFA01000038	379108	380252	+		0	0	0.001	0	0.001	0
CDS	C4B63_357g5-t42_1-p1-CDS1	PRFA01000357	23672	24216	+		0	0	0.001	0	0.001	0
CDS	C4B63_342g25-t42_1-p1-CDS1	PRFA01000342	9062	9810	-		0	0	0.001	0	0.001	0
CDS	C4B63_104g101-t42_1-p1-CDS1	PRFA01000104	14961	16327	-		0	0	0.001	0	0.001	0
CDS	C4B63_178g42-t42_1-p1-CDS1	PRFA01000178	31203	31828	-		0	0	0.001	0	0.001	0
CDS	C4B63_137g32-t42_1-p1-CDS1	PRFA01000137	76864	77612	+		0	0	0.003	0.001	0.002	0
CDS	C4B63_59g45-t42_1-p1-CDS1	PRFA01000059	42006	42661	+		0	0	0.004	0.003	0.001	0
CDS	C4B63_6g306-t42_1-p1-CDS1	PRFA01000006	811638	812683	-		0	0	0.001	0.001	0	0
CDS	C4B63_109g90-t42_1-p1-CDS1	PRFA01000109	6645	7288	-		0	0	0.003	0.003	0	0
CDS	C4B63_222g19-t42_1-p1-CDS1	PRFA01000222	33507	35938	+		0	0	0.002	0.002	0	0
CDS	C4B63_35g70-t42_1-p1-CDS1	PRFA01000035	175411	176045	+		0	0	0.001	0	0	0
CDS	C4B63_36g88-t42_1-p1-CDS1	PRFA01000036	180192	181154	+		0	0	0.005	0.002	0.003	0
CDS	C4B63_64g196-t42_1-p1-CDS1	PRFA01000064	18019	19238	-		0	0	0.001	0	0.001	0
CDS	C4B63_64g198-t42_1-p1-CDS1	PRFA01000064	11631	12850	-		0	0	0.002	0.002	0	0
CDS	C4B63_34g1229c-t42_1-p1-CDS1	PRFA01000034	239682	239998	-		0	0	0.005	0.003	0.002	0
CDS	C4B63_74g48-t42_1-p1-CDS1	PRFA01000074	97961	98541	+		0	0	0.003	0.001	0.002	0
CDS	C4B63_89g67-t42_1-p1-CDS1	PRFA01000089	9844	11246	-		0	0	0.001	0	0.001	0
CDS	C4B63_170g31-t42_1-p1-CDS1	PRFA01000170	57843	58318	+		0	0	0.001	0	0.001	0
CDS	C4B63_111g42-t42_1-p1-CDS1	PRFA01000111	77204	78195	+		0	0	0.001	0	0.001	0
CDS	C4B63_34g1502c-t42_1-p1-CDS1	PRFA01000034	88186	88496	-		0	0	0.001	0	0	0
CDS	C4B63_169g28-t42_1-p1-CDS1	PRFA01000169	53844	56087	-		0	0	0.002	0.001	0.001	0
CDS	C4B63_90g61-t42_1-p1-CDS1	PRFA01000090	111613	112118	+		0	0	0.003	0.001	0.001	0
CDS	C4B63_3g672-t42_1-p1-CDS1	PRFA01000003	952637	953112	-		0	0	0.001	0	0.001	0
CDS	C4B63_90g104-t42_1-p1-CDS1	PRFA01000090	28777	29429	-		0	0	0.003	0.002	0.002	0
CDS	C4B63_109g91-t42_1-p1-CDS1	PRFA01000109	6359	6984	-		0	0	0.004	0.004	0	0
CDS	C4B63_134g53-t42_1-p1-CDS1	PRFA01000134	35328	36709	-		0	0	0.002	0.002	0.001	0
CDS	C4B63_63g111-t42_1-p1-CDS1	PRFA01000063	223918	224645	+		0	0	0.007	0.004	0.003	0
CDS	C4B63_33g282-t42_1-p1-CDS1	PRFA01000033	226088	227613	-		0	0	0.001	0	0.001	0
CDS	C4B63_139g9-t42_1-p1-CDS1	PRFA01000139	23518	24599	+		0	0	0.006	0.001	0.005	0
CDS	C4B63_104g90-t42_1-p1-CDS1	PRFA01000104	30731	31917	-		0	0	0.001	0	0.001	0
CDS	C4B63_11g60-t42_1-p1-CDS1	PRFA01000011	163700	164586	+		0	0	0.001	0	0.001	0
CDS	C4B63_550g5-t42_1-p1-CDS1	PRFA01000550	6882	7390	+		0	0	0.001	0.001	0	0
CDS	C4B63_9g277-t42_1-p1-CDS1	PRFA01000009	535197	536434	-		0	0	0.001	0.001	0	0
CDS	C4B63_127g26-t42_1-p1-CDS1	PRFA01000127	80510	81801	-		0	0	0.001	0.001	0.001	0
CDS	C4B63_328g9-t42_1-p1-CDS1	PRFA01000328	7911	8473	+		0	0	0.001	0.001	0	0
CDS	C4B63_109g88-t42_1-p1-CDS1	PRFA01000109	10495	11198	-		0	0	0.004	0.002	0.002	0
CDS	C4B63_342g23-t42_1-p1-CDS1	PRFA01000342	10306	10829	-		0	0	0.002	0.001	0.001	0
CDS	C4B63_40g13-t42_1-p1-CDS1	PRFA01000040	20460	20947	+		0	0	0.002	0.002	0	0
CDS	C4B63_35g88-t42_1-p1-CDS1	PRFA01000035	195091	195725	+		0	0	0.001	0.001	0.001	0
CDS	C4B63_461g13-t42_1-p1-CDS1	PRFA01000461	2347	2861	-		0	0	0.005	0.003	0.002	0
CDS	C4B63_62g13-t42_1-p1-CDS1	PRFA01000062	22068	23419	+		0	0	0.004	0.001	0.002	0
CDS	C4B63_275g7-t42_1-p1-CDS1	PRFA01000275	12587	13113	+		0	0	0.004	0	0.004	0
CDS	C4B63_309g19-t42_1-p1-CDS1	PRFA01000309	881	1062	-		0	0	0.012	0.009	0.003	0
CDS	C4B63_102g58-t42_1-p1-CDS1	PRFA01000102	49450	50684	-		0	0	0.001	0.001	0	0
CDS	C4B63_6g612-t42_1-p1-CDS1	PRFA01000006	4189	4688	-		0	0	0.002	0	0.002	0
CDS	C4B63_474g5-t42_1-p1-CDS1	PRFA01000474	11737	12140	+		0	0	0.004	0.002	0.002	0
CDS	C4B63_69g99-t42_1-p1-CDS1	PRFA01000069	152372	153018	-		0	0	0.007	0.005	0.002	0
CDS	C4B63_480g19-t42_1-p1-CDS1	PRFA01000480	656	1632	-		0	0	0.002	0.001	0.001	0
CDS	C4B63_293g10-t42_1-p1-CDS1	PRFA01000293	29802	30457	+		0	0	0.003	0.002	0.002	0
CDS	C4B63_111g37-t42_1-p1-CDS1	PRFA01000111	69696	70687	+		0	0	0.002	0	0.002	0
CDS	C4B63_38g242-t42_1-p1-CDS1	PRFA01000038	263069	263796	-		0	0	0.002	0.001	0.001	0
CDS	C4B63_51g129-t42_1-p1-CDS1	PRFA01000051	295002	295681	+		0	0	0.001	0.001	0	0
CDS	C4B63_3g227-t42_1-p1-CDS1	PRFA01000003	518828	519372	+		0	0	0.003	0.001	0.002	0
CDS	C4B63_35g77-t42_1-p1-CDS1	PRFA01000035	184782	185125	+		0	0	0.004	0	0.004	0
CDS	C4B63_6g301-t42_1-p1-CDS1	PRFA01000006	811070	811944	+		0	0	0.001	0.001	0	0
CDS	C4B63_375g1-t42_1-p1-CDS1	PRFA01000375	359	1059	+		0	0	0.004	0.003	0.002	0
CDS	C4B63_102g59-t42_1-p1-CDS1	PRFA01000102	48848	49437	-		0	0	0.001	0.001	0	0
CDS	C4B63_603g8-t42_1-p1-CDS1	PRFA01000603	1055	2088	-		0	0	0.001	0	0.001	0
CDS	C4B63_427g6-t42_1-p1-CDS1	PRFA01000427	15040	16055	+		0	0	0.001	0.001	0	0
CDS	C4B63_111g14-t42_1-p1-CDS1	PRFA01000111	29579	30081	+		0	0	0.003	0.003	0	0
CDS	C4B63_214g10-t42_1-p1-CDS1	PRFA01000214	26745	28246	+		0	0	0.001	0	0.001	0
CDS	C4B63_277g5-t42_1-p1-CDS1	PRFA01000277	6598	7787	+		0	0	0.001	0.001	0	0
CDS	C4B63_338g9-t42_1-p1-CDS1	PRFA01000338	13890	14539	+		0	0	0.002	0	0.002	0
CDS	C4B63_58g94-t42_1-p1-CDS1	PRFA01000058	148778	150126	+		0	0	0.001	0	0	0
CDS	C4B63_69g80-t42_1-p1-CDS1	PRFA01000069	189066	190333	+		0	0	0.001	0.001	0	0
CDS	C4B63_306g1-t42_1-p1-CDS1	PRFA01000306	207	739	+		0	0	0.006	0.001	0.004	0
CDS	C4B63_251g2-t42_1-p1-CDS1	PRFA01000251	3768	4258	+		0	0	0.001	0	0.001	0
CDS	C4B63_84g90-t42_1-p1-CDS1	PRFA01000084	665	1638	-		0	0	0.001	0.001	0	0
CDS	C4B63_87g103-t42_1-p1-CDS1	PRFA01000087	100261	100763	-		0	0	0.001	0	0.001	0
CDS	C4B63_84g36-t42_1-p1-CDS1	PRFA01000084	122857	123437	+		0	0	0.002	0.001	0.001	0
CDS	C4B63_6g310-t42_1-p1-CDS1	PRFA01000006	807332	807966	-		0	0	0.002	0.002	0	0
CDS	C4B63_112g45-t42_1-p1-CDS1	PRFA01000112	97512	98404	+		0	0	0.001	0.001	0	0
CDS	C4B63_6g305-t42_1-p1-CDS1	PRFA01000006	813064	813710	-		0	0	0.001	0.001	0	0
CDS	C4B63_204g32-t42_1-p1-CDS1	PRFA01000204	2245	2747	-		0	0	0.001	0	0.001	0
CDS	C4B63_19g210-t42_1-p1-CDS1	PRFA01000019	285383	287097	-		0	0	0.002	0	0.002	0
CDS	C4B63_109g85-t42_1-p1-CDS1	PRFA01000109	17440	18089	-		0	0	0.002	0.001	0.001	0
CDS	C4B63_292g27-t42_1-p1-CDS1	PRFA01000292	11250	11719	-		0	0	0.004	0.004	0	0
CDS	C4B63_16g308-t42_1-p1-CDS1	PRFA01000016	143690	145431	-		0	0	0.003	0	0.003	0
CDS	C4B63_226g25-t42_1-p1-CDS1	PRFA01000226	1066	1955	-		0	0	0.003	0.003	0	0
CDS	C4B63_4g83-t42_1-p1-CDS1	PRFA01000004	406868	407457	+		0	0	0.003	0.002	0.001	0
CDS	C4B63_333g10-t42_1-p1-CDS1	PRFA01000333	16837	18293	-		0	0	0.012	0.005	0.006	0
CDS	C4B63_320g21-t42_1-p1-CDS1	PRFA01000320	1123	1655	-		0	0	0.003	0	0.003	0
CDS	C4B63_36g84-t42_1-p1-CDS1	PRFA01000036	164209	165701	+		0	0	0.001	0	0.001	0
CDS	C4B63_341g22-t42_1-p1-CDS1	PRFA01000341	6849	7495	-		0	0	0.002	0.002	0	0
CDS	C4B63_80g68-t42_1-p1-CDS1	PRFA01000080	141141	141736	+		0	0	0.007	0.004	0.003	0
CDS	C4B63_233g18-t42_1-p1-CDS1	PRFA01000233	37037	37491	+		0	0	0.005	0.001	0.004	0
CDS	C4B63_99g84-t42_1-p1-CDS1	PRFA01000099	58355	59337	-		0	0	0.003	0.001	0.002	0
CDS	C4B63_3g1140-t42_1-p1-CDS1	PRFA01000003	1202	3021	-		0	0	0.004	0.002	0.002	0
CDS	C4B63_120g30-t42_1-p1-CDS1	PRFA01000120	57946	58463	+		0	0	0.002	0.002	0	0
CDS	C4B63_218g33-t42_1-p1-CDS1	PRFA01000218	14973	15706	-		0	0	0.001	0	0.001	0
CDS	C4B63_294g3-t42_1-p1-CDS1	PRFA01000294	2658	3148	+		0	0	0.001	0.001	0	0
CDS	C4B63_222g2-t42_1-p1-CDS1	PRFA01000222	596	1408	+	0	0	0	0.005	0	0.004	0
CDS	C4B63_162g36-t42_1-p1-CDS1	PRFA01000162	1898	2562	-		0	0	0.002	0.002	0	0
CDS	C4B63_257g11-t42_1-p1-CDS1	PRFA01000257	14587	15230	-		0	0	0.001	0	0.001	0
CDS	C4B63_125g14-t42_1-p1-CDS1	PRFA01000125	30196	30689	+		0	0	0.003	0.001	0.002	0
CDS	C4B63_36g170-t42_1-p1-CDS1	PRFA01000036	353352	354844	+		0	0	0.001	0	0.001	0
CDS	C4B63_53g142-t42_1-p1-CDS1	PRFA01000053	261708	262993	-		0	0	0.006	0.003	0.003	0
CDS	C4B63_111g45-t42_1-p1-CDS1	PRFA01000111	81710	82701	+		0	0	0.002	0	0.002	0
CDS	C4B63_463g2-t42_1-p1-CDS1	PRFA01000463	15368	16677	-		0	0	0.001	0.001	0	0
CDS	C4B63_74g47-t42_1-p1-CDS1	PRFA01000074	97184	97710	+		0	0	0.001	0.001	0	0
CDS	C4B63_107g65-t42_1-p1-CDS1	PRFA01000107	88448	89757	-		0	0	0.005	0.003	0.002	0
CDS	C4B63_170g26-t42_1-p1-CDS1	PRFA01000170	45921	47002	+		0	0	0.001	0	0.001	0
CDS	C4B63_121g44-t42_1-p1-CDS1	PRFA01000121	89362	90311	+		0	0	0.001	0.001	0	0
CDS	C4B63_34g161-t42_1-p1-CDS1	PRFA01000034	421889	422568	+		0	0	0.002	0.002	0	0
CDS	C4B63_448g9-t42_1-p1-CDS1	PRFA01000448	14091	14866	-		0	0	0.003	0	0.003	0
CDS	C4B63_550g3-t42_1-p1-CDS1	PRFA01000550	5357	6081	+		0	0	0.003	0.001	0.002	0
CDS	C4B63_333g6-t42_1-p1-CDS1	PRFA01000333	24534	25732	-		0	0	0.001	0	0.001	0
CDS	C4B63_16g307-t42_1-p1-CDS1	PRFA01000016	147096	148837	-		0	0	0.001	0	0.001	0
CDS	C4B63_348g24-t42_1-p1-CDS1	PRFA01000348	388	860	-		0	0	0.003	0.002	0.002	0
CDS	C4B63_18g188-t42_1-p1-CDS1	PRFA01000018	548522	549408	+		0	0	0.002	0.001	0.002	0
CDS	C4B63_442g2-t42_1-p1-CDS1	PRFA01000442	1521	2806	+		0	0	0.003	0.001	0.002	0
CDS	C4B63_350g2-t42_1-p1-CDS1	PRFA01000350	2447	2961	+		0	0	0.002	0	0.002	0
CDS	C4B63_500g5-t42_1-p1-CDS1	PRFA01000500	12663	13369	-		0	0	0.002	0.001	0.001	0
CDS	C4B63_20g331-t42_1-p1-CDS1	PRFA01000020	201997	202538	-		0	0	0.001	0	0.001	0
CDS	C4B63_361g17-t42_1-p1-CDS1	PRFA01000361	212	786	-		0	0	0.003	0.002	0.001	0
CDS	C4B63_185g31-t42_1-p1-CDS1	PRFA01000185	8495	10395	-		0	0	0.001	0	0.001	0
CDS	C4B63_375g61c-t42_1-p1-CDS1	PRFA01000375	21855	22165	+		0	0	0.001	0.001	0	0
CDS	C4B63_3g454-t42_1-p1-CDS1	PRFA01000003	1025923	1027391	+		0	0	0.005	0.001	0.004	0
CDS	C4B63_66g70-t42_1-p1-CDS1	PRFA01000066	167430	168610	+		0	0	0.001	0	0.001	0
CDS	C4B63_53g145-t42_1-p1-CDS1	PRFA01000053	259818	260314	-		0	0	0.002	0	0.002	0
CDS	C4B63_375g2-t42_1-p1-CDS1	PRFA01000375	4251	5161	+		0	0	0.004	0.001	0.003	0
CDS	C4B63_131g36-t42_1-p1-CDS1	PRFA01000131	83213	84852	-		0	0	0.005	0.002	0.003	0
CDS	C4B63_312g11-t42_1-p1-CDS1	PRFA01000312	28295	29061	-		0	0	0.001	0	0.001	0
CDS	C4B63_194g17-t42_1-p1-CDS1	PRFA01000194	40060	41624	-		0	0	0.001	0.001	0.001	0
CDS	C4B63_60g197-t42_1-p1-CDS1	PRFA01000060	23616	24319	-		0	0	0.001	0	0.001	0
CDS	C4B63_34g1523c-t42_1-p1-CDS1	PRFA01000034	81578	81888	-		0	0	0.002	0	0.002	0
CDS	C4B63_11g379-t42_1-p1-CDS1	PRFA01000011	356185	356681	-		0	0	0.001	0.001	0	0
CDS	C4B63_35g91-t42_1-p1-CDS1	PRFA01000035	197903	198537	+		0	0	0.005	0.003	0.002	0
CDS	C4B63_5g776-t42_1-p1-CDS1	PRFA01000005	38824	40058	-		0	0	0.001	0.001	0	0
CDS	C4B63_328g16-t42_1-p1-CDS1	PRFA01000328	28339	28856	+		0	0	0.002	0.001	0.001	0
CDS	C4B63_99g87-t42_1-p1-CDS1	PRFA01000099	50822	51804	-		0	0	0.003	0.001	0.002	0
CDS	C4B63_395g6-t42_1-p1-CDS1	PRFA01000395	13429	14342	+		0	0	0.001	0.001	0	0
CDS	C4B63_345g9-t42_1-p1-CDS1	PRFA01000345	20613	21274	+		0	0	0.001	0	0.001	0
CDS	C4B63_315g10-t42_1-p1-CDS1	PRFA01000315	12597	13114	-		0	0	0.001	0	0.001	0
CDS	C4B63_240g10-t42_1-p1-CDS1	PRFA01000240	25503	27745	+		0	0	0.002	0.001	0.002	0
CDS	C4B63_277g3-t42_1-p1-CDS1	PRFA01000277	3349	4538	+		0	0	0.002	0.002	0	0
CDS	C4B63_470g10-t42_1-p1-CDS1	PRFA01000470	1295	1863	-		0	0	0.001	0	0.001	0
CDS	C4B63_3g228-t42_1-p1-CDS1	PRFA01000003	519790	520283	+		0	0	0.005	0.004	0.002	0
CDS	C4B63_8g152-t42_1-p1-CDS1	PRFA01000008	465482	468219	+		0	0	0.001	0.001	0.001	0
CDS	C4B63_110g12-t42_1-p1-CDS1	PRFA01000110	20155	21191	+		0	0	0.001	0.001	0	0
CDS	C4B63_273g24-t42_1-p1-CDS1	PRFA01000273	10692	15652	-		0	0	0.001	0	0	0
CDS	C4B63_409g1-t42_1-p1-CDS1	PRFA01000409	8	582	+		0	0	0.004	0.001	0.003	0
CDS	C4B63_54g101-t42_1-p1-CDS1	PRFA01000054	243734	244986	+		0	0	0.001	0.001	0	0
CDS	C4B63_241g2-t42_1-p1-CDS1	PRFA01000241	1865	2352	+		0	0	0.001	0	0.001	0
CDS	C4B63_55g95-t42_1-p1-CDS1	PRFA01000055	236648	237375	+		0	0	0.001	0	0.001	0
CDS	C4B63_333g21-t42_1-p1-CDS1	PRFA01000333	157	1343	-		0	0	0.001	0	0.001	0
CDS	C4B63_49g213-t42_1-p1-CDS1	PRFA01000049	35458	36092	-		0	0	0.002	0	0.002	0
CDS	C4B63_38g186-t42_1-p1-CDS1	PRFA01000038	384248	385392	+		0	0	0.001	0.001	0	0
CDS	C4B63_5g789-t42_1-p1-CDS1	PRFA01000005	12676	13910	-		0	0	0.001	0	0.001	0
CDS	C4B63_69g81-t42_1-p1-CDS1	PRFA01000069	190204	190691	+		0	0	0.003	0.001	0.002	0
CDS	C4B63_81g70-t42_1-p1-CDS1	PRFA01000081	141555	142015	+		0	0	0.002	0	0.002	0
CDS	C4B63_34g1514c-t42_1-p1-CDS1	PRFA01000034	84221	84531	-		0	0	0.002	0.002	0	0
CDS	C4B63_474g3-t42_1-p1-CDS1	PRFA01000474	6369	7905	+		0	0	0.001	0	0.001	0
CDS	C4B63_257g12-t42_1-p1-CDS1	PRFA01000257	14195	14922	-		0	0	0.001	0	0.001	0
CDS	C4B63_6g450-t42_1-p1-CDS1	PRFA01000006	440599	442100	-		0	0	0.001	0.001	0	0
CDS	C4B63_202g31-t42_1-p1-CDS1	PRFA01000202	1661	2301	-		0	0	0.003	0.003	0	0
CDS	C4B63_65g27-t42_1-p1-CDS1	PRFA01000065	46459	47471	+		0	0	0.001	0	0.001	0
CDS	C4B63_109g409c-t42_1-p1-CDS1	PRFA01000109	13431	13741	-		0	0	0.003	0.003	0	0
CDS	C4B63_123g55-t42_1-p1-CDS1	PRFA01000123	41397	42826	-		0	0	0.002	0.001	0.001	0
CDS	C4B63_107g64-t42_1-p1-CDS1	PRFA01000107	91355	92535	-		0	0	0.001	0.001	0.001	0
CDS	C4B63_40g175-t42_1-p1-CDS1	PRFA01000040	356071	358319	+		0	0	0.001	0	0.001	0
CDS	C4B63_47g125-t42_1-p1-CDS1	PRFA01000047	287976	290725	+		0	0	0.001	0	0.001	0
CDS	C4B63_462g10-t42_1-p1-CDS1	PRFA01000462	10061	11295	-		0	0	0.001	0	0.001	0
CDS	C4B63_277g21-t42_1-p1-CDS1	PRFA01000277	32252	33399	+		0	0	0.001	0	0.001	0
CDS	C4B63_292g36-t42_1-p1-CDS1	PRFA01000292	1994	3225	-		0	0	0.001	0	0.001	0
CDS	C4B63_178g40-t42_1-p1-CDS1	PRFA01000178	46039	47903	-		0	0	0.001	0.001	0	0
CDS	C4B63_34g1486c-t42_1-p1-CDS1	PRFA01000034	93470	93780	-		0	0	0.001	0.001	0	0
CDS	C4B63_292g26-t42_1-p1-CDS1	PRFA01000292	11938	12638	-		0	0	0.009	0.003	0.006	0
CDS	C4B63_35g73-t42_1-p1-CDS1	PRFA01000035	179162	179640	+		0	0	0.001	0	0.001	0
CDS	C4B63_99g83-t42_1-p1-CDS1	PRFA01000099	60867	61849	-		0	0	0.001	0	0	0
CDS	C4B63_10g367-t42_1-p1-CDS1	PRFA01000010	451103	451605	-		0	0	0.003	0.001	0.002	0
CDS	C4B63_272g15-t42_1-p1-CDS1	PRFA01000272	31623	32335	-		0	0	0.005	0.001	0.004	0
CDS	C4B63_352g13-t42_1-p1-CDS1	PRFA01000352	25116	26155	-		0	0	0.005	0.004	0.001	0
CDS	C4B63_34g1506c-t42_1-p1-CDS1	PRFA01000034	86864	87174	-		0	0	0.006	0.003	0.003	0
CDS	C4B63_59g225-t42_1-p1-CDS1	PRFA01000059	72801	73645	-		0	0	0.015	0.007	0.008	0
CDS	C4B63_255g25-t42_1-p1-CDS1	PRFA01000255	1328	2082	-		0	0	0.001	0.001	0	0
CDS	C4B63_485g5-t42_1-p1-CDS1	PRFA01000485	13862	14460	+		0	0	0.005	0.004	0.001	0
CDS	C4B63_226g26-t42_1-p1-CDS1	PRFA01000226	423	1039	-		0	0	0.002	0.001	0.001	0
CDS	C4B63_425g4-t42_1-p1-CDS1	PRFA01000425	5596	6323	+		0	0	0.001	0.001	0	0
CDS	C4B63_52g132-t42_1-p1-CDS1	PRFA01000052	126933	127405	-		0	0	0.002	0	0.002	0
CDS	C4B63_2g645-t42_1-p1-CDS1	PRFA01000002	765367	765914	-		0	0	0.001	0.001	0	0
CDS	C4B63_271g6-t42_1-p1-CDS1	PRFA01000271	31781	32688	-		0	0	0.001	0.001	0	0
CDS	C4B63_279g16-t42_1-p1-CDS1	PRFA01000279	2	840	-		0	0	0.004	0.001	0.003	0
CDS	C4B63_500g6-t42_1-p1-CDS1	PRFA01000500	12467	13215	-		0	0	0.002	0.001	0.001	0
CDS	C4B63_470g11-t42_1-p1-CDS1	PRFA01000470	2	717	-		0	0	0.002	0	0.002	0
CDS	C4B63_83g94-t42_1-p1-CDS1	PRFA01000083	1425	2143	-		0	0	0.001	0	0.001	0
CDS	C4B63_469g2-t42_1-p1-CDS1	PRFA01000469	9569	10059	+		0	0	0.002	0	0.002	0
CDS	C4B63_8g159-t42_1-p1-CDS1	PRFA01000008	482942	485679	+		0	0	0.001	0	0	0
CDS	C4B63_347g3-t42_1-p1-CDS1	PRFA01000347	4057	5591	+		0	0	0.001	0	0.001	0
CDS	C4B63_13g16-t42_1-p1-CDS1	PRFA01000013	43550	44367	+		0	0	0.004	0.002	0.002	0
CDS	C4B63_228g51-t42_1-p1-CDS1	PRFA01000228	1852	2459	-		0	0	0.002	0	0.002	0
CDS	C4B63_215g2-t42_1-p1-CDS1	PRFA01000215	4447	5462	+		0	0	0.004	0.001	0.002	0
CDS	C4B63_481g9-t42_1-p1-CDS1	PRFA01000481	7832	8313	-		0	0	0.002	0	0.002	0
CDS	C4B63_213g19-t42_1-p1-CDS1	PRFA01000213	42702	43213	+		0	0	0.001	0	0.001	0
CDS	C4B63_36g186-t42_1-p1-CDS1	PRFA01000036	386744	387879	+		0	0	0.002	0	0.002	0
CDS	C4B63_64g50-t42_1-p1-CDS1	PRFA01000064	87627	89008	+		0	0	0.004	0.003	0.001	0
CDS	C4B63_133g60-t42_1-p1-CDS1	PRFA01000133	3710	5142	-		0	0	0.003	0.002	0.001	0
CDS	C4B63_139g69-t42_1-p1-CDS1	PRFA01000139	829	1475	-		0	0	0.003	0.001	0.002	0
CDS	C4B63_455g1-t42_1-p1-CDS1	PRFA01000455	1316	2829	+		0	0	0.002	0.002	0	0
CDS	C4B63_65g25-t42_1-p1-CDS1	PRFA01000065	44632	45173	+		0	0	0.011	0.006	0.005	0
CDS	C4B63_214g7-t42_1-p1-CDS1	PRFA01000214	19530	20350	+		0	0	0.001	0.001	0	0
CDS	C4B63_430g11-t42_1-p1-CDS1	PRFA01000430	17058	17619	-		0	0	0.007	0.001	0.006	0
CDS	C4B63_34g1232c-t42_1-p1-CDS1	PRFA01000034	235711	236027	-		0	0	0.007	0.005	0.002	0
CDS	C4B63_2g646-t42_1-p1-CDS1	PRFA01000002	763406	764580	-		0	0	0.001	0.001	0	0
CDS	C4B63_202g30-t42_1-p1-CDS1	PRFA01000202	2187	2542	-		0	0	0.004	0.004	0	0
CDS	C4B63_158g48-t42_1-p1-CDS1	PRFA01000158	3596	4479	-		0	0	0.002	0.001	0.001	0
CDS	C4B63_80g56-t42_1-p1-CDS1	PRFA01000080	119731	120326	+		0	0	0.001	0.001	0	0
CDS	C4B63_431g1-t42_1-p1-CDS1	PRFA01000431	1034	1641	+		0	0	0.001	0	0.001	0
CDS	C4B63_480g17-t42_1-p1-CDS1	PRFA01000480	5143	5636	-		0	0	0.003	0.003	0	0
CDS	C4B63_176g46-t42_1-p1-CDS1	PRFA01000176	357	1204	-		0	0	0.002	0	0.002	0
CDS	C4B63_200g48-t42_1-p1-CDS1	PRFA01000200	8605	9725	-		0	0	0.007	0.003	0.004	0
CDS	C4B63_133g1-t42_1-p1-CDS1	PRFA01000133	1162	2150	+		0	0	0.003	0.001	0.002	0
CDS	C4B63_121g31-t42_1-p1-CDS1	PRFA01000121	67477	69086	+		0	0	0.001	0.001	0	0
CDS	C4B63_294g5-t42_1-p1-CDS1	PRFA01000294	4157	5304	+		0	0	0.001	0.001	0	0
CDS	C4B63_91g72-t42_1-p1-CDS1	PRFA01000091	57280	58448	-		0	0	0.003	0.002	0.001	0
CDS	C4B63_38g234-t42_1-p1-CDS1	PRFA01000038	274331	275463	-		0	0	0.001	0.001	0	0
CDS	C4B63_266g2-t42_1-p1-CDS1	PRFA01000266	3657	5279	+		0	0	0.001	0	0.001	0
CDS	C4B63_143g51-t42_1-p1-CDS1	PRFA01000143	17075	18357	-		0	0	0.001	0.001	0	0
CDS	C4B63_158g29-t42_1-p1-CDS1	PRFA01000158	63656	64173	-		0	0	0.006	0.003	0.003	0
CDS	C4B63_97g12-t42_1-p1-CDS1	PRFA01000097	33432	34210	+		0	0	0.001	0	0.001	0
CDS	C4B63_395g10-t42_1-p1-CDS1	PRFA01000395	16655	18429	+		0	0	0.001	0.001	0	0
CDS	C4B63_296g29-t42_1-p1-CDS1	PRFA01000296	724	1388	-		0	0	0.003	0	0.003	0
CDS	C4B63_73g21-t42_1-p1-CDS1	PRFA01000073	48885	49699	+		0	0	0.001	0	0.001	0
CDS	C4B63_133g59-t42_1-p1-CDS1	PRFA01000133	5485	7541	-		0	0	0.001	0.001	0	0
CDS	C4B63_14g130-t42_1-p1-CDS1	PRFA01000014	297606	298186	+		0	0	0.003	0	0.003	0
CDS	C4B63_144g1-t42_1-p1-CDS1	PRFA01000144	808	1298	+		0	0	0.002	0	0.002	0
CDS	C4B63_109g345c-t42_1-p1-CDS1	PRFA01000109	36641	36951	-		0	0	0.003	0.003	0	0
CDS	C4B63_34g338-t42_1-p1-CDS1	PRFA01000034	109324	109937	-		0	0	0.003	0.002	0.001	0
CDS	C4B63_10g342-t42_1-p1-CDS1	PRFA01000010	480423	480925	-		0	0	0.002	0	0.001	0
CDS	C4B63_99g81-t42_1-p1-CDS1	PRFA01000099	65892	66874	-		0	0	0.001	0	0.001	0
CDS	C4B63_34g1225c-t42_1-p1-CDS1	PRFA01000034	243018	243334	-		0	0	0.005	0.001	0.004	0
CDS	C4B63_347g9-t42_1-p1-CDS1	PRFA01000347	15558	16447	+		0	0	0.002	0.002	0	0
CDS	C4B63_232g12-t42_1-p1-CDS1	PRFA01000232	26476	27029	+		0	0	0.001	0.001	0	0
CDS	C4B63_241g3-t42_1-p1-CDS1	PRFA01000241	2353	3401	+		0	0	0.001	0	0.001	0
CDS	C4B63_279g15-t42_1-p1-CDS1	PRFA01000279	1703	3159	-		0	0	0.002	0.001	0.001	0
CDS	C4B63_42g129-t42_1-p1-CDS1	PRFA01000042	369294	369652	+		0	0	0.001	0.001	0	0
CDS	C4B63_6g2536c-t42_1-p1-CDS1	PRFA01000006	81106	81506	-		0	0	0.003	0.002	0.001	0
CDS	C4B63_125g42-t42_1-p1-CDS1	PRFA01000125	81237	82036	-		0	0	0.001	0.001	0	0
CDS	C4B63_137g38-t42_1-p1-CDS1	PRFA01000137	71805	72544	-		0	0	0.001	0.001	0	0
CDS	C4B63_131g46-t42_1-p1-CDS1	PRFA01000131	49101	49669	-		0	0	0.001	0.001	0	0
CDS	C4B63_336g3-t42_1-p1-CDS1	PRFA01000336	2744	3237	+		0	0	0.004	0.004	0	0
CDS	C4B63_118g21-t42_1-p1-CDS1	PRFA01000118	66881	67512	+		0	0	0.004	0.003	0.001	0
CDS	C4B63_17g129c-t42_1-p1-CDS1	PRFA01000017	71511	71938	+		0	0	0.001	0	0.001	0
CDS	C4B63_302g22-t42_1-p1-CDS1	PRFA01000302	12036	12436	-		0	0	0.002	0.002	0	0
CDS	C4B63_249g30-t42_1-p1-CDS1	PRFA01000249	2066	2562	-		0	0	0.003	0	0.003	0
CDS	C4B63_294g6-t42_1-p1-CDS1	PRFA01000294	6205	7304	+		0	0	0.012	0.007	0.006	0
CDS	C4B63_417g15-t42_1-p1-CDS1	PRFA01000417	17300	18243	-		0	0	0.001	0	0	0
CDS	C4B63_34g329-t42_1-p1-CDS1	PRFA01000034	118635	119299	-		0	0	0.018	0.01	0.008	0
CDS	C4B63_431g2-t42_1-p1-CDS1	PRFA01000431	1386	1861	+		0	0	0.003	0.001	0.002	0
CDS	C4B63_132g317c-t42_1-p1-CDS1	PRFA01000132	3391	3650	-		0	0	0.007	0.005	0.001	0
CDS	C4B63_458g8-t42_1-p1-CDS1	PRFA01000458	14191	14783	-		0	0	0.002	0	0.002	0
CDS	C4B63_70g49-t42_1-p1-CDS1	PRFA01000070	191703	192928	-		0	0	0.001	0	0.001	0
CDS	C4B63_35g9-t42_1-p1-CDS1	PRFA01000035	10022	10545	+		0	0	0.001	0.001	0	0
CDS	C4B63_6g211-t42_1-p1-CDS1	PRFA01000006	608049	608803	+		0	0	0.001	0	0.001	0
CDS	C4B63_4g82-t42_1-p1-CDS1	PRFA01000004	406326	406909	+		0	0	0.013	0.007	0.005	0
CDS	C4B63_19g50-t42_1-p1-CDS1	PRFA01000019	115422	117142	+		0	0	0.001	0.001	0	0
CDS	C4B63_347g6-t42_1-p1-CDS1	PRFA01000347	8557	9029	+		0	0	0.001	0	0.001	0
CDS	C4B63_240g12-t42_1-p1-CDS1	PRFA01000240	31480	32354	+		0	0	0.003	0.001	0.002	0
CDS	C4B63_6g297-t42_1-p1-CDS1	PRFA01000006	806353	807446	+		0	0	0.002	0.001	0	0
CDS	C4B63_39g81-t42_1-p1-CDS1	PRFA01000039	202860	203344	+		0	0	0.012	0.008	0.005	0
CDS	C4B63_35g59-t42_1-p1-CDS1	PRFA01000035	164167	164801	+		0	0	0.003	0.003	0	0
CDS	C4B63_59g50-t42_1-p1-CDS1	PRFA01000059	47949	48604	+		0	0	0.001	0.001	0	0
CDS	C4B63_70g135-t42_1-p1-CDS1	PRFA01000070	11190	11938	-		0	0	0.001	0.001	0	0
CDS	C4B63_123g74-t42_1-p1-CDS1	PRFA01000123	16275	17704	-		0	0	0.002	0.001	0.001	0
CDS	C4B63_51g216-t42_1-p1-CDS1	PRFA01000051	65292	66025	-		0	0	0.002	0	0.002	0
CDS	C4B63_40g176-t42_1-p1-CDS1	PRFA01000040	360203	362454	+		0	0	0.003	0.001	0.001	0
CDS	C4B63_434g18-t42_1-p1-CDS1	PRFA01000434	17404	18401	-		0	0	0.001	0.001	0	0
CDS	C4B63_219g53-t42_1-p1-CDS1	PRFA01000219	6810	7846	-		0	0	0.006	0.003	0.003	0
CDS	C4B63_12g161-t42_1-p1-CDS1	PRFA01000012	569651	570972	-		0	0	0.001	0.001	0	0
CDS	C4B63_111g40-t42_1-p1-CDS1	PRFA01000111	74453	75192	+		0	0	0.001	0	0	0
CDS	C4B63_200g41-t42_1-p1-CDS1	PRFA01000200	22228	23360	-		0	0	0.001	0.001	0	0
CDS	C4B63_111g50-t42_1-p1-CDS1	PRFA01000111	89220	90211	+		0	0	0.001	0.001	0	0
CDS	C4B63_15g392-t42_1-p1-CDS1	PRFA01000015	307901	310737	-		0	0	0.003	0.001	0.001	0
CDS	C4B63_455g6-t42_1-p1-CDS1	PRFA01000455	6001	6989	+		0	0	0.004	0.002	0.002	0
CDS	C4B63_70g137-t42_1-p1-CDS1	PRFA01000070	4630	6353	-		0	0	0.001	0	0.001	0
CDS	C4B63_387g12-t42_1-p1-CDS1	PRFA01000387	19479	20992	-		0	0	0.001	0	0	0
CDS	C4B63_139g37-t42_1-p1-CDS1	PRFA01000139	66268	66737	-		0	0	0.004	0.001	0.003	0
CDS	C4B63_38g243-t42_1-p1-CDS1	PRFA01000038	262665	263116	-		0	0	0.009	0.007	0.002	0
CDS	C4B63_8g155-t42_1-p1-CDS1	PRFA01000008	471549	472933	+		0	0	0.001	0.001	0	0
CDS	C4B63_275g18-t42_1-p1-CDS1	PRFA01000275	32285	32760	+		0	0	0.001	0	0.001	0
CDS	C4B63_342g24-t42_1-p1-CDS1	PRFA01000342	9258	10036	-		0	0	0.001	0	0.001	0
CDS	C4B63_6g311-t42_1-p1-CDS1	PRFA01000006	806301	806983	-		0	0	0.004	0.003	0.001	0
CDS	C4B63_121g27-t42_1-p1-CDS1	PRFA01000121	62246	63858	+		0	0	0.001	0	0.001	0
CDS	C4B63_236g28-t42_1-p1-CDS1	PRFA01000236	36154	36845	+		0	0	0.001	0	0.001	0
CDS	C4B63_130g19-t42_1-p1-CDS1	PRFA01000130	84545	86040	-		0	0	0.001	0	0.001	0
CDS	C4B63_10g341-t42_1-p1-CDS1	PRFA01000010	482310	482812	-		0	0	0.001	0.001	0	0
CDS	C4B63_277g1-t42_1-p1-CDS1	PRFA01000277	102	700	+		0	0	0.002	0.002	0	0
CDS	C4B63_20g328-t42_1-p1-CDS1	PRFA01000020	206377	206951	-		0	0	0.002	0	0.002	0
CDS	C4B63_9g497-t42_1-p1-CDS1	PRFA01000009	64161	65248	-		0	0	0.002	0	0.002	0
CDS	C4B63_17g210-t42_1-p1-CDS1	PRFA01000017	469353	469888	-		0	0	0.004	0.002	0.002	0
CDS	C4B63_93g37-t42_1-p1-CDS1	PRFA01000093	104343	104998	+		0	0	0.003	0.002	0.002	0
CDS	C4B63_222g12-t42_1-p1-CDS1	PRFA01000222	19196	20699	+		0	0	0.003	0.002	0.001	0
CDS	C4B63_120g47-t42_1-p1-CDS1	PRFA01000120	75498	75976	-		0	0	0.025	0.014	0.011	0
CDS	C4B63_111g39-t42_1-p1-CDS1	PRFA01000111	72700	73691	+		0	0	0.001	0.001	0	0
CDS	C4B63_553nc4-t42_1-p1-CDS1	PRFA01000553	2	988	+		0	0	0.003	0.001	0.002	0
CDS	C4B63_174g6-t42_1-p1-CDS1	PRFA01000174	19770	20335	+		0	0	0.004	0.002	0.002	0
CDS	C4B63_31g241-t42_1-p1-CDS1	PRFA01000031	86114	87420	-		0	0	0.003	0	0.003	0
CDS	C4B63_120g49-t42_1-p1-CDS1	PRFA01000120	68036	68553	-		0	0	0.001	0.001	0	0
CDS	C4B63_164g42-t42_1-p1-CDS1	PRFA01000164	979	1448	-		0	0	0.002	0	0.002	0
CDS	C4B63_355g19-t42_1-p1-CDS1	PRFA01000355	24069	24979	-		0	0	0.001	0.001	0	0
CDS	C4B63_292g25-t42_1-p1-CDS1	PRFA01000292	12852	13777	-		0	0	0.001	0.001	0	0
CDS	C4B63_102g81-t42_1-p1-CDS1	PRFA01000102	7305	8263	-		0	0	0.001	0.001	0	0
CDS	C4B63_51g224-t42_1-p1-CDS1	PRFA01000051	42919	43652	-		0	0	0.002	0	0.002	0
CDS	C4B63_317g2-t42_1-p1-CDS1	PRFA01000317	2039	2490	+		0	0	0.001	0.001	0	0
CDS	C4B63_6g309-t42_1-p1-CDS1	PRFA01000006	808357	808979	-		0	0	0.003	0.003	0	0
CDS	C4B63_119g9-t42_1-p1-CDS1	PRFA01000119	30506	31701	+		0	0	0.002	0.001	0.002	0
CDS	C4B63_158g50-t42_1-p1-CDS1	PRFA01000158	898	1364	-	0	0	0	0.001	0	0.001	0
CDS	C4B63_113g23-t42_1-p1-CDS1	PRFA01000113	98850	99319	-		0	0	0.007	0.002	0.005	0
CDS	C4B63_99g88-t42_1-p1-CDS1	PRFA01000099	48310	49292	-		0	0	0.004	0.003	0.001	0
CDS	C4B63_59g150-t42_1-p1-CDS1	PRFA01000059	230854	231443	+		0	0	0.006	0.001	0.004	0
CDS	C4B63_272g16-t42_1-p1-CDS1	PRFA01000272	26560	27287	-		0	0	0.001	0	0.001	0
CDS	C4B63_69g312c-t42_1-p1-CDS1	PRFA01000069	184976	185184	+		0	0	0.001	0	0.001	0
CDS	C4B63_396g4-t42_1-p1-CDS1	PRFA01000396	20574	21331	-		0	0	0.001	0.001	0	0
CDS	C4B63_82g67-t42_1-p1-CDS1	PRFA01000082	139230	139777	-		0	0	0.016	0.005	0.011	0
CDS	C4B63_200g44-t42_1-p1-CDS1	PRFA01000200	15408	16528	-		0	0	0.005	0.003	0.003	0
CDS	C4B63_126g27-t42_1-p1-CDS1	PRFA01000126	64064	64713	+		0	0	0.002	0.002	0	0
CDS	C4B63_12g168-t42_1-p1-CDS1	PRFA01000012	552610	554252	-		0	0	0.001	0.001	0.001	0
CDS	C4B63_275g5-t42_1-p1-CDS1	PRFA01000275	10538	11007	+		0	0	0.003	0	0.003	0
CDS	C4B63_34g297-t42_1-p1-CDS1	PRFA01000034	178914	179731	-		0	0	0.001	0.001	0.001	0
CDS	C4B63_120g75-t42_1-p1-CDS1	PRFA01000120	71	792	-		0	0	0.001	0.001	0	0
CDS	C4B63_34g340-t42_1-p1-CDS1	PRFA01000034	106682	107295	-		0	0	0.007	0.003	0.004	0
CDS	C4B63_236g2-t42_1-p1-CDS1	PRFA01000236	1035	2152	+		0	0	0.001	0	0.001	0
CDS	C4B63_12nc38-t42_1-p1-CDS1	PRFA01000012	309017	309091	+		0	0	0.007	0	0.007	0
CDS	C4B63_125g77-t42_1-p1-CDS1	PRFA01000125	6690	7906	-		0	0	0.002	0.001	0.001	0
CDS	C4B63_79g44-t42_1-p1-CDS1	PRFA01000079	127948	128654	+		0	0	0.004	0	0.004	0
CDS	C4B63_35g57-t42_1-p1-CDS1	PRFA01000035	160423	160973	+		0	0	0.002	0.002	0	0
CDS	C4B63_260g19-t42_1-p1-CDS1	PRFA01000260	24791	25683	-		0	0	0.002	0.001	0.001	0
CDS	C4B63_15g1-t42_1-p1-CDS1	PRFA01000015	971	1821	+		0	0	0.001	0	0.001	0
CDS	C4B63_17g318-t42_1-p1-CDS1	PRFA01000017	41730	42748	-		0	0	0.001	0.001	0.001	0
CDS	C4B63_97g38-t42_1-p1-CDS1	PRFA01000097	108229	109010	+		0	0	0.001	0.001	0	0
CDS	C4B63_259g25-t42_1-p1-CDS1	PRFA01000259	1551	1936	-		0	0	0.003	0.003	0.001	0
CDS	C4B63_1g712-t42_1-p1-CDS1	PRFA01000001	1636167	1636807	+		0	0	0.003	0.003	0	0
CDS	C4B63_3g1133-t42_1-p1-CDS1	PRFA01000003	24870	25387	-		0	0	0.002	0.002	0	0
CDS	C4B63_164g43-t42_1-p1-CDS1	PRFA01000164	302	1206	-		0	0	0.001	0	0.001	0
CDS	C4B63_467g8-t42_1-p1-CDS1	PRFA01000467	7441	12440	+		0	0	0.001	0.001	0	0
CDS	C4B63_51g237-t42_1-p1-CDS1	PRFA01000051	16908	17713	-		0	0	0.004	0.002	0.002	0
CDS	C4B63_448g15-t42_1-p1-CDS1	PRFA01000448	87	832	-		0	0	0.003	0.002	0.001	0
CDS	C4B63_222g10-t42_1-p1-CDS1	PRFA01000222	14425	16856	+		0	0	0.001	0	0.001	0
CDS	C4B63_8g128-t42_1-p1-CDS1	PRFA01000008	420722	421743	+		0	0	0.001	0.001	0	0
CDS	C4B63_357g7-t42_1-p1-CDS1	PRFA01000357	24772	25340	+		0	0	0.001	0	0.001	0
CDS	C4B63_6g312-t42_1-p1-CDS1	PRFA01000006	804122	805587	-		0	0	0.001	0	0.001	0
CDS	C4B63_35g51-t42_1-p1-CDS1	PRFA01000035	153863	154497	+		0	0	0.002	0.002	0	0
CDS	C4B63_36g68-t42_1-p1-CDS1	PRFA01000036	135164	135837	+	2.86	1.055	1.806	1.288	0.623	0.665	2.2205
CDS	C4B63_46g82-t42_1-p1-CDS1	PRFA01000046	241794	243643	+	0.151	0.062	0.089	0.068	0.029	0.039	2.22059
CDS	C4B63_30g145-t42_1-p1-CDS1	PRFA01000030	351354	352318	-	6.986	2.702	4.284	3.146	1.569	1.577	2.2206
CDS	C4B63_79g23-t42_1-p1-CDS1	PRFA01000079	73644	74725	+	7.597	3.332	4.265	3.421	1.666	1.755	2.2207
CDS	C4B63_61g59-t42_1-p1-CDS1	PRFA01000061	224351	226926	-	0.986	0.386	0.6	0.444	0.235	0.208	2.22072
CDS	C4B63_189g40-t42_1-p1-CDS1	PRFA01000189	4695	5515	-	1.177	0.506	0.67	0.53	0.263	0.267	2.22075
CDS	C4B63_27g301-t42_1-p1-CDS1	PRFA01000027	99923	101007	-	2.212	0.837	1.375	0.996	0.53	0.467	2.22088
CDS	C4B63_28g180-t42_1-p1-CDS1	PRFA01000028	372757	376382	+	8.129	3.279	4.849	3.66	1.82	1.84	2.22104
CDS	C4B63_54g63-t42_1-p1-CDS1	PRFA01000054	167930	168528	+	6.501	2.834	3.667	2.927	1.433	1.495	2.22105
CDS	C4B63_67g190-t42_1-p1-CDS1	PRFA01000067	51294	52021	-	1.697	0.74	0.957	0.764	0.358	0.406	2.2212
CDS	C4B63_36g114-t42_1-p1-CDS1	PRFA01000036	242446	243533	+	1.706	0.808	0.898	0.768	0.385	0.383	2.22135
CDS	C4B63_35g373-t42_1-p1-CDS1	PRFA01000035	26926	29744	-	6.653	2.51	4.143	2.995	1.472	1.523	2.22137
CDS	C4B63_95g17-t42_1-p1-CDS1	PRFA01000095	31984	32525	+	5.88	2.14	3.74	2.647	1.282	1.365	2.22138
CDS	C4B63_1g1332-t42_1-p1-CDS1	PRFA01000001	251488	252077	-	1.013	0.557	0.457	0.456	0.199	0.257	2.22149
CDS	C4B63_59g119-t42_1-p1-CDS1	PRFA01000059	178469	181065	+	7.111	2.948	4.164	3.201	1.593	1.608	2.22149
CDS	C4B63_29g86-t42_1-p1-CDS1	PRFA01000029	162651	163282	+	1.884	0.878	1.006	0.848	0.381	0.468	2.2217
CDS	C4B63_49g108-t42_1-p1-CDS1	PRFA01000049	292553	293949	-	7.284	3.394	3.89	3.278	1.592	1.686	2.22209
CDS	C4B63_34g127-t42_1-p1-CDS1	PRFA01000034	348695	350163	+	1.54	0.837	0.703	0.693	0.326	0.367	2.22222
CDS	C4B63_2g815-t42_1-p1-CDS1	PRFA01000002	243549	244123	-	6.438	2.55	3.888	2.897	1.408	1.489	2.2223
CDS	C4B63_3g681-t42_1-p1-CDS1	PRFA01000003	938933	939705	-	1.649	0.757	0.891	0.742	0.381	0.361	2.22237
CDS	C4B63_42g251-t42_1-p1-CDS1	PRFA01000042	36221	36852	-	6.379	2.667	3.711	2.87	1.418	1.452	2.22265
CDS	C4B63_37g77-t42_1-p1-CDS1	PRFA01000037	191325	191917	+	0.738	0.354	0.384	0.332	0.153	0.179	2.22289
CDS	C4B63_9g478-t42_1-p1-CDS1	PRFA01000009	101098	101726	-	0.736	0.409	0.327	0.331	0.164	0.167	2.22356
CDS	C4B63_175g10-t42_1-p1-CDS1	PRFA01000175	21307	22325	+	5.628	2.435	3.194	2.53	1.286	1.244	2.22451
CDS	C4B63_51g225-t42_1-p1-CDS1	PRFA01000051	39855	40951	-	0.852	0.32	0.531	0.383	0.178	0.205	2.22454
CDS	C4B63_5g209-t42_1-p1-CDS1	PRFA01000005	455676	456274	+	2.156	1.078	1.078	0.969	0.483	0.486	2.22497
CDS	C4B63_15g122-t42_1-p1-CDS1	PRFA01000015	214523	215097	+	0.87	0.387	0.484	0.391	0.19	0.201	2.22506
CDS	C4B63_196g36-t42_1-p1-CDS1	PRFA01000196	31030	32741	-	0.652	0.26	0.392	0.293	0.138	0.155	2.22526
CDS	C4B63_62g94-t42_1-p1-CDS1	PRFA01000062	179627	180261	+	3.134	1.211	1.923	1.408	0.676	0.733	2.22585
CDS	C4B63_36g312-t42_1-p1-CDS1	PRFA01000036	147139	147653	-	1.084	0.486	0.598	0.487	0.266	0.221	2.22587
CDS	C4B63_68g106-t42_1-p1-CDS1	PRFA01000068	73931	74439	-	1.812	0.759	1.052	0.814	0.412	0.402	2.22604
CDS	C4B63_299g13-t42_1-p1-CDS1	PRFA01000299	25538	26208	-	0.256	0.142	0.114	0.115	0.049	0.066	2.22609
CDS	C4B63_55g25-t42_1-p1-CDS1	PRFA01000055	98721	100273	+	6.786	2.768	4.018	3.048	1.543	1.505	2.22638
CDS	C4B63_14g184-t42_1-p1-CDS1	PRFA01000014	415740	416230	+	6.346	2.248	4.098	2.85	1.436	1.414	2.22667
CDS	C4B63_58g67-t42_1-p1-CDS1	PRFA01000058	107621	108885	+	6.591	2.633	3.958	2.958	1.475	1.483	2.22819
CDS	C4B63_30g228-t42_1-p1-CDS1	PRFA01000030	156380	156930	-	6.571	2.771	3.799	2.949	1.436	1.513	2.22821
CDS	C4B63_2g343-t42_1-p1-CDS1	PRFA01000002	922660	923270	+	6.645	2.869	3.776	2.982	1.428	1.554	2.22837
CDS	C4B63_16g742c-t42_1-p1-CDS1	PRFA01000016	416203	416639	+	0.644	0.334	0.31	0.289	0.113	0.176	2.22837
CDS	C4B63_41g132-t42_1-p1-CDS1	PRFA01000041	348217	351149	-	0.809	0.347	0.462	0.363	0.182	0.18	2.22865
CDS	C4B63_34g146-t42_1-p1-CDS1	PRFA01000034	396122	397191	+	1.783	0.624	1.159	0.8	0.399	0.401	2.22875
CDS	C4B63_3g675-t42_1-p1-CDS1	PRFA01000003	948080	948840	-	0.107	0.068	0.039	0.048	0.026	0.022	2.22917
CDS	C4B63_300g22-t42_1-p1-CDS1	PRFA01000300	13283	14427	-	1.099	0.542	0.557	0.493	0.247	0.246	2.22921
CDS	C4B63_39g330-t42_1-p1-CDS1	PRFA01000039	89266	89948	-	7.087	2.928	4.159	3.179	1.514	1.666	2.22932
CDS	C4B63_9g291-t42_1-p1-CDS1	PRFA01000009	498663	500716	-	6.666	2.873	3.793	2.99	1.455	1.534	2.22943
CDS	C4B63_42g72-t42_1-p1-CDS1	PRFA01000042	265816	266960	+	7.389	2.972	4.418	3.314	1.653	1.661	2.22963
CDS	C4B63_413g13-t42_1-p1-CDS1	PRFA01000413	8278	8828	-	1.376	0.775	0.601	0.617	0.332	0.285	2.23015
CDS	C4B63_87g141-t42_1-p1-CDS1	PRFA01000087	4625	5211	-	0.368	0.055	0.313	0.165	0.085	0.08	2.2303
CDS	C4B63_26g35-t42_1-p1-CDS1	PRFA01000026	72471	73624	+	1.171	0.431	0.74	0.525	0.276	0.249	2.23048
CDS	C4B63_7g345-t42_1-p1-CDS1	PRFA01000007	233915	235590	-	0.261	0.134	0.127	0.117	0.053	0.064	2.23077
CDS	C4B63_74g60-t42_1-p1-CDS1	PRFA01000074	124361	125811	+	1.071	0.472	0.598	0.48	0.235	0.245	2.23125
CDS	C4B63_23g1324c-t42_1-p1-CDS1	PRFA01000023	222388	222599	-	5.376	2.848	2.528	2.409	1.321	1.089	2.23163
CDS	C4B63_134g44-t42_1-p1-CDS1	PRFA01000134	53727	56215	-	1.859	1.031	0.829	0.833	0.396	0.437	2.23169
CDS	C4B63_66g7-t42_1-p1-CDS1	PRFA01000066	21228	21709	+	1.868	0.692	1.176	0.837	0.405	0.432	2.23178
CDS	C4B63_51g97-t42_1-p1-CDS1	PRFA01000051	225236	225816	+	3.272	1.219	2.052	1.466	0.669	0.797	2.23192
CDS	C4B63_16g95-t42_1-p1-CDS1	PRFA01000016	291864	293749	+	6.634	2.519	4.115	2.972	1.437	1.535	2.23217
CDS	C4B63_5g102-t42_1-p1-CDS1	PRFA01000005	219636	222274	+	2.48	1.053	1.427	1.111	0.555	0.556	2.23222
CDS	C4B63_42g255-t42_1-p1-CDS1	PRFA01000042	29813	30237	-	7.018	2.722	4.296	3.143	1.567	1.576	2.2329
CDS	C4B63_13g336-t42_1-p1-CDS1	PRFA01000013	147461	148587	-	6.954	3.113	3.841	3.114	1.489	1.625	2.23314
CDS	C4B63_39g349-t42_1-p1-CDS1	PRFA01000039	60551	61473	-	7.153	3.152	4.001	3.203	1.602	1.6	2.23322
CDS	C4B63_74g118-t42_1-p1-CDS1	PRFA01000074	84058	84926	-	1.963	0.861	1.102	0.879	0.477	0.403	2.23322
CDS	C4B63_66g153-t42_1-p1-CDS1	PRFA01000066	91402	92315	-	1.684	0.673	1.011	0.754	0.388	0.366	2.23342
CDS	C4B63_53g35-t42_1-p1-CDS1	PRFA01000053	56152	56744	+	2.698	1.087	1.611	1.208	0.548	0.659	2.23344
CDS	C4B63_33g139-t42_1-p1-CDS1	PRFA01000033	301299	302755	+	0.574	0.242	0.333	0.257	0.113	0.145	2.23346
CDS	C4B63_33g268-t42_1-p1-CDS1	PRFA01000033	257482	258209	-	1.577	0.665	0.912	0.706	0.344	0.361	2.23371
CDS	C4B63_3g493-t42_1-p1-CDS1	PRFA01000003	1095810	1096441	+	1.959	0.886	1.073	0.877	0.468	0.409	2.23375
CDS	C4B63_82g99-t42_1-p1-CDS1	PRFA01000082	34814	35808	-	0.86	0.352	0.508	0.385	0.188	0.197	2.23377
CDS	C4B63_53g155-t42_1-p1-CDS1	PRFA01000053	226936	227534	-	6.974	2.789	4.186	3.122	1.47	1.651	2.23382
CDS	C4B63_32g11-t42_1-p1-CDS1	PRFA01000032	19994	21819	+	2.913	1.119	1.794	1.304	0.619	0.686	2.2339
CDS	C4B63_69g50-t42_1-p1-CDS1	PRFA01000069	105049	107204	+	0.382	0.169	0.213	0.171	0.089	0.082	2.23392
CDS	C4B63_44g125-t42_1-p1-CDS1	PRFA01000044	303703	305078	-	12.917	5.264	7.653	5.782	2.81	2.971	2.234
CDS	C4B63_155g17-t42_1-p1-CDS1	PRFA01000155	55220	57597	+	2.5	1.216	1.284	1.119	0.553	0.565	2.23414
CDS	C4B63_21g169-t42_1-p1-CDS1	PRFA01000021	458706	460027	+	1.488	0.697	0.791	0.666	0.346	0.321	2.23423
CDS	C4B63_32g16-t42_1-p1-CDS1	PRFA01000032	35652	36355	+	6.198	2.241	3.958	2.774	1.286	1.488	2.23432
CDS	C4B63_396g8-t42_1-p1-CDS1	PRFA01000396	12068	14220	-	0.581	0.276	0.304	0.26	0.123	0.137	2.23462
CDS	C4B63_12g315-t42_1-p1-CDS1	PRFA01000012	233044	234224	-	0.619	0.36	0.259	0.277	0.138	0.14	2.23466
CDS	C4B63_31g274-t42_1-p1-CDS1	PRFA01000031	2	675	-	0.666	0.41	0.255	0.298	0.142	0.156	2.2349
CDS	C4B63_106g18-t42_1-p1-CDS1	PRFA01000106	34397	34884	+	1.978	0.622	1.356	0.885	0.488	0.398	2.23503
CDS	C4B63_5g96-t42_1-p1-CDS1	PRFA01000005	211528	212114	+	2.092	0.949	1.143	0.936	0.443	0.493	2.23504
CDS	C4B63_25g205-t42_1-p1-CDS1	PRFA01000025	292046	293265	-	7.298	3.105	4.193	3.265	1.645	1.62	2.23522
CDS	C4B63_16g8-t42_1-p1-CDS1	PRFA01000016	17001	17896	+	0.114	0.03	0.084	0.051	0.019	0.031	2.23529
CDS	C4B63_94g47-t42_1-p1-CDS1	PRFA01000094	93626	94680	+	0.351	0.19	0.161	0.157	0.074	0.084	2.23567
CDS	C4B63_8g126-t42_1-p1-CDS1	PRFA01000008	419741	420261	+	0.626	0.294	0.331	0.28	0.136	0.144	2.23571
CDS	C4B63_123g148c-t42_1-p1-CDS1	PRFA01000123	65858	66174	+	1.08	0.42	0.66	0.483	0.25	0.233	2.23602
CDS	C4B63_199g17-t42_1-p1-CDS1	PRFA01000199	30467	31182	+	1.762	0.782	0.98	0.788	0.392	0.395	2.23604
CDS	C4B63_42g195-t42_1-p1-CDS1	PRFA01000042	143634	144607	-	6.496	2.93	3.565	2.905	1.384	1.521	2.23614
CDS	C4B63_143g5-t42_1-p1-CDS1	PRFA01000143	6371	6728	+	1.4	0.525	0.875	0.626	0.3	0.326	2.23642
CDS	C4B63_3g232-t42_1-p1-CDS1	PRFA01000003	527813	528837	+	0.747	0.443	0.304	0.334	0.159	0.175	2.23653
CDS	C4B63_59g143-t42_1-p1-CDS1	PRFA01000059	214185	214792	+	4.248	1.559	2.689	1.899	0.966	0.934	2.23697
CDS	C4B63_36g32-t42_1-p1-CDS1	PRFA01000036	58894	59354	+	2.718	1.229	1.489	1.215	0.627	0.588	2.23704
CDS	C4B63_384g12-t42_1-p1-CDS1	PRFA01000384	17884	22617	-	0.736	0.309	0.427	0.329	0.151	0.178	2.23708
CDS	C4B63_41g228-t42_1-p1-CDS1	PRFA01000041	178924	179714	-	7.365	2.781	4.584	3.292	1.6	1.693	2.23724
CDS	C4B63_62g182-t42_1-p1-CDS1	PRFA01000062	74142	75178	-	1.367	0.47	0.897	0.611	0.294	0.317	2.23732
CDS	C4B63_28g124-t42_1-p1-CDS1	PRFA01000028	265654	266612	+	7.039	2.673	4.366	3.146	1.55	1.596	2.23744
CDS	C4B63_1g1170-t42_1-p1-CDS1	PRFA01000001	600782	601857	-	0.537	0.293	0.245	0.24	0.114	0.125	2.2375
CDS	C4B63_29g195-t42_1-p1-CDS1	PRFA01000029	383227	385313	+	0.555	0.318	0.237	0.248	0.122	0.127	2.2379
CDS	C4B63_39g182-t42_1-p1-CDS1	PRFA01000039	381984	382981	-	1.806	0.87	0.936	0.807	0.413	0.394	2.23792
CDS	C4B63_1g552-t42_1-p1-CDS1	PRFA01000001	1282417	1282892	+	2.397	0.949	1.449	1.071	0.471	0.601	2.2381
CDS	C4B63_203g13-t42_1-p1-CDS1	PRFA01000203	28688	29724	+	0.094	0.031	0.063	0.042	0.019	0.023	2.2381
CDS	C4B63_33g377-t42_1-p1-CDS1	PRFA01000033	30237	31126	-	0.864	0.409	0.456	0.386	0.213	0.173	2.23834
CDS	C4B63_29g286-t42_1-p1-CDS1	PRFA01000029	311088	311623	-	1.652	0.865	0.787	0.738	0.377	0.361	2.23848
CDS	C4B63_42g213-t42_1-p1-CDS1	PRFA01000042	109731	111055	-	2.89	1.04	1.85	1.291	0.658	0.633	2.23857
CDS	C4B63_11g399-t42_1-p1-CDS1	PRFA01000011	314473	315527	-	1.276	0.547	0.729	0.57	0.299	0.272	2.2386
CDS	C4B63_42g202-t42_1-p1-CDS1	PRFA01000042	133475	134013	-	6.929	3.028	3.9	3.095	1.536	1.559	2.23877
CDS	C4B63_6g160-t42_1-p1-CDS1	PRFA01000006	422259	424051	+	6.583	2.584	3.999	2.94	1.467	1.473	2.23912
CDS	C4B63_42g53-t42_1-p1-CDS1	PRFA01000042	224368	225590	+	7.047	3.194	3.853	3.147	1.46	1.687	2.23928
CDS	C4B63_187g24-t42_1-p1-CDS1	PRFA01000187	35637	37105	+	1.205	0.412	0.792	0.538	0.276	0.262	2.23978
CDS	C4B63_605g2-t42_1-p1-CDS1	PRFA01000605	3328	3842	-	1.924	0.909	1.015	0.859	0.439	0.42	2.23981
CDS	C4B63_28g176-t42_1-p1-CDS1	PRFA01000028	367082	367635	+	7.283	3	4.283	3.251	1.568	1.683	2.24023
CDS	C4B63_137g143c-t42_1-p1-CDS1	PRFA01000137	52306	52598	-	0.746	0.187	0.559	0.333	0.167	0.166	2.24024
CDS	C4B63_25g291-t42_1-p1-CDS1	PRFA01000025	85975	86897	-	6.482	2.91	3.572	2.893	1.388	1.505	2.24058
CDS	C4B63_15g313-t42_1-p1-CDS1	PRFA01000015	488935	489767	-	2.214	1.021	1.193	0.988	0.501	0.487	2.24089
CDS	C4B63_39g98-t42_1-p1-CDS1	PRFA01000039	241500	242809	+	1.571	0.673	0.898	0.701	0.337	0.364	2.24108
CDS	C4B63_147g42-t42_1-p1-CDS1	PRFA01000147	54701	55941	-	1.887	0.729	1.158	0.842	0.411	0.43	2.24109
CDS	C4B63_13g304-t42_1-p1-CDS1	PRFA01000013	208798	209726	-	1.105	0.485	0.62	0.493	0.247	0.246	2.24138
CDS	C4B63_29g356-t42_1-p1-CDS1	PRFA01000029	200592	201376	-	2.504	1.144	1.36	1.117	0.542	0.576	2.24172
CDS	C4B63_94g78-t42_1-p1-CDS1	PRFA01000094	68642	79047	-	1.316	0.537	0.779	0.587	0.288	0.299	2.24191
CDS	C4B63_50g182-t42_1-p1-CDS1	PRFA01000050	135135	136645	-	1.399	0.501	0.898	0.624	0.288	0.337	2.24199
CDS	C4B63_22g131-t42_1-p1-CDS1	PRFA01000022	356511	359647	+	1.056	0.45	0.606	0.471	0.239	0.233	2.24204
CDS	C4B63_23g6-t42_1-p1-CDS1	PRFA01000023	13639	14417	+	0.213	0.119	0.094	0.095	0.052	0.044	2.24211
CDS	C4B63_336g10-t42_1-p1-CDS1	PRFA01000336	14733	16378	+	0.861	0.299	0.562	0.384	0.176	0.208	2.24219
CDS	C4B63_99g57-t42_1-p1-CDS1	PRFA01000099	107954	116913	-	0.37	0.146	0.224	0.165	0.082	0.083	2.24242
CDS	C4B63_11g190-t42_1-p1-CDS1	PRFA01000011	450746	451353	+	0.545	0.329	0.216	0.243	0.111	0.132	2.2428
CDS	C4B63_79g22-t42_1-p1-CDS1	PRFA01000079	68869	70526	+	7.971	3.041	4.93	3.554	1.821	1.733	2.24282
CDS	C4B63_10g531-t42_1-p1-CDS1	PRFA01000010	37285	37883	-	0.083	0.028	0.054	0.037	0.02	0.018	2.24324
CDS	C4B63_59g211-t42_1-p1-CDS1	PRFA01000059	102665	103410	-	1.53	0.621	0.909	0.682	0.35	0.333	2.2434
CDS	C4B63_4g528-t42_1-p1-CDS1	PRFA01000004	116738	117945	-	6.68	2.867	3.813	2.977	1.432	1.544	2.24387
CDS	C4B63_27g261-t42_1-p1-CDS1	PRFA01000027	191721	192568	-	0.653	0.282	0.371	0.291	0.159	0.132	2.24399
CDS	C4B63_73g16-t42_1-p1-CDS1	PRFA01000073	32739	35626	+	0.57	0.244	0.326	0.254	0.131	0.123	2.24409
CDS	C4B63_26g43-t42_1-p1-CDS1	PRFA01000026	83836	84464	+	0.936	0.413	0.523	0.417	0.178	0.239	2.2446
CDS	C4B63_1g529-t42_1-p1-CDS1	PRFA01000001	1237384	1238723	+	1.771	0.799	0.972	0.789	0.409	0.38	2.24461
CDS	C4B63_100g11-t42_1-p1-CDS1	PRFA01000100	21509	23640	+	0.871	0.375	0.496	0.388	0.199	0.188	2.24485
CDS	C4B63_386g19-t42_1-p1-CDS1	PRFA01000386	12512	13065	-	1.1	0.477	0.623	0.49	0.253	0.237	2.2449
CDS	C4B63_41g130-t42_1-p1-CDS1	PRFA01000041	353336	359571	-	0.898	0.362	0.536	0.4	0.192	0.208	2.245
CDS	C4B63_66g162-t42_1-p1-CDS1	PRFA01000066	76312	76934	-	1.942	0.711	1.231	0.865	0.487	0.378	2.24509
CDS	C4B63_278g8-t42_1-p1-CDS1	PRFA01000278	23725	24893	+	0.943	0.479	0.463	0.42	0.196	0.223	2.24524
CDS	C4B63_21g264-t42_1-p1-CDS1	PRFA01000021	351301	354290	-	7.111	3.007	4.104	3.167	1.552	1.614	2.24534
CDS	C4B63_96g41-t42_1-p1-CDS1	PRFA01000096	95710	96410	+	1.931	0.904	1.027	0.86	0.421	0.438	2.24535
CDS	C4B63_27g92-t42_1-p1-CDS1	PRFA01000027	224628	225307	+	3.512	1.52	1.992	1.564	0.731	0.833	2.24552
CDS	C4B63_74g16-t42_1-p1-CDS1	PRFA01000074	31957	32615	+	1.298	0.48	0.818	0.578	0.266	0.312	2.24567
CDS	C4B63_39g1487c-t42_1-p1-CDS1	PRFA01000039	98644	98990	-	5.738	2.199	3.539	2.555	1.231	1.324	2.24579
CDS	C4B63_175g14-t42_1-p1-CDS1	PRFA01000175	26594	27645	+	7.565	3.082	4.483	3.368	1.709	1.659	2.24614
CDS	C4B63_9g1585c-t42_1-p1-CDS1	PRFA01000009	579511	579899	-	7.597	3.073	4.524	3.382	1.639	1.744	2.2463
CDS	C4B63_79g46-t42_1-p1-CDS1	PRFA01000079	129725	137406	+	0.155	0.049	0.106	0.069	0.034	0.035	2.24638
CDS	C4B63_51g230-t42_1-p1-CDS1	PRFA01000051	28616	30594	-	6.097	2.743	3.354	2.714	1.318	1.395	2.2465
CDS	C4B63_10g315-t42_1-p1-CDS1	PRFA01000010	510218	511515	-	6.76	2.84	3.921	3.009	1.483	1.527	2.24659
CDS	C4B63_27g169-t42_1-p1-CDS1	PRFA01000027	375732	376315	-	6.295	2.621	3.673	2.802	1.302	1.499	2.24661
CDS	C4B63_20g307-t42_1-p1-CDS1	PRFA01000020	241738	244244	-	7.692	2.802	4.889	3.423	1.757	1.666	2.24715
CDS	C4B63_86g57-t42_1-p1-CDS1	PRFA01000086	128217	128671	+	0.791	0.366	0.425	0.352	0.151	0.2	2.24716
CDS	C4B63_69g40-t42_1-p1-CDS1	PRFA01000069	82125	82723	+	2.506	1.108	1.398	1.115	0.55	0.565	2.24753
CDS	C4B63_33g1-t42_1-p1-CDS1	PRFA01000033	261	730	+	1.452	0.65	0.802	0.646	0.317	0.329	2.24768
CDS	C4B63_35g337-t42_1-p1-CDS1	PRFA01000035	113722	124092	-	1.306	0.574	0.732	0.581	0.281	0.3	2.24785
CDS	C4B63_49g75-t42_1-p1-CDS1	PRFA01000049	196833	199267	+	6.299	2.382	3.918	2.802	1.319	1.483	2.24804
CDS	C4B63_75g70-t42_1-p1-CDS1	PRFA01000075	105469	106424	-	6.487	2.771	3.717	2.885	1.42	1.465	2.24853
CDS	C4B63_202g7-t42_1-p1-CDS1	PRFA01000202	40642	41540	-	0.832	0.313	0.519	0.37	0.178	0.192	2.24865
CDS	C4B63_325g5-t42_1-p1-CDS1	PRFA01000325	11586	12142	+	0.895	0.482	0.413	0.398	0.213	0.186	2.24874
CDS	C4B63_20g308-t42_1-p1-CDS1	PRFA01000020	240004	241352	-	6.816	3.038	3.777	3.031	1.463	1.568	2.24876
CDS	C4B63_108g29-t42_1-p1-CDS1	PRFA01000108	63382	65555	+	1.743	0.677	1.066	0.775	0.36	0.415	2.24903
CDS	C4B63_22g55-t42_1-p1-CDS1	PRFA01000022	151771	152471	+	6.32	2.341	3.979	2.81	1.364	1.446	2.24911
CDS	C4B63_6g399-t42_1-p1-CDS1	PRFA01000006	536895	538591	-	0.74	0.312	0.427	0.329	0.174	0.155	2.24924
CDS	C4B63_39g233-t42_1-p1-CDS1	PRFA01000039	291340	294047	-	1.768	0.73	1.038	0.786	0.395	0.391	2.24936
CDS	C4B63_45g253-t42_1-p1-CDS1	PRFA01000045	9705	10318	-	1.136	0.456	0.68	0.505	0.208	0.297	2.2495
CDS	C4B63_3g822-t42_1-p1-CDS1	PRFA01000003	633668	634152	-	2.92	1.186	1.734	1.298	0.672	0.626	2.24961
CDS	C4B63_117g47-t42_1-p1-CDS1	PRFA01000117	73969	74750	-	1.478	0.595	0.882	0.657	0.339	0.318	2.24962
CDS	C4B63_265g23-t42_1-p1-CDS1	PRFA01000265	30019	34031	-	0.072	0.035	0.037	0.032	0.013	0.019	2.25
CDS	C4B63_414g3-t42_1-p1-CDS1	PRFA01000414	4650	15469	+	0.009	0.004	0.005	0.004	0.002	0.002	2.25
CDS	C4B63_41g263-t42_1-p1-CDS1	PRFA01000041	95680	98399	-	1.638	0.677	0.961	0.728	0.338	0.389	2.25
CDS	C4B63_443g11-t42_1-p1-CDS1	PRFA01000443	15228	16948	-	0.009	0.009	0	0.004	0	0.004	2.25
CDS	C4B63_338g12-t42_1-p1-CDS1	PRFA01000338	21190	21653	+	0.009	0.003	0.005	0.004	0.001	0.003	2.25
CDS	C4B63_270g32-t42_1-p1-CDS1	PRFA01000270	21105	22834	-	0.009	0	0.009	0.004	0.001	0.003	2.25
CDS	C4B63_275g8-t42_1-p1-CDS1	PRFA01000275	13272	15025	+	0.018	0.011	0.007	0.008	0.004	0.004	2.25
CDS	C4B63_56g33-t42_1-p1-CDS1	PRFA01000056	76845	78580	+	0.009	0.005	0.005	0.004	0.002	0.002	2.25
CDS	C4B63_39g177-t42_1-p1-CDS1	PRFA01000039	395991	397438	-	0.054	0.031	0.023	0.024	0.01	0.014	2.25
CDS	C4B63_195g4-t42_1-p1-CDS1	PRFA01000195	468	6775	+	0.072	0.037	0.035	0.032	0.016	0.016	2.25
CDS	C4B63_16g74-t42_1-p1-CDS1	PRFA01000016	230171	232887	+	0.009	0.003	0.007	0.004	0.002	0.002	2.25
CDS	C4B63_33g9-t42_1-p1-CDS1	PRFA01000033	13811	15225	+	0.009	0.002	0.008	0.004	0.002	0.002	2.25
CDS	C4B63_196g26-t42_1-p1-CDS1	PRFA01000196	46440	47491	-	0.009	0.005	0.003	0.004	0.002	0.001	2.25
CDS	C4B63_96g53-t42_1-p1-CDS1	PRFA01000096	106773	109291	-	0.009	0.003	0.007	0.004	0.002	0.003	2.25
CDS	C4B63_1g517-t42_1-p1-CDS1	PRFA01000001	1210681	1213025	+	0.324	0.117	0.206	0.144	0.073	0.071	2.25
CDS	C4B63_73g14-t42_1-p1-CDS1	PRFA01000073	28257	30034	+	0.405	0.161	0.244	0.18	0.09	0.089	2.25
CDS	C4B63_141g6-t42_1-p1-CDS1	PRFA01000141	7349	7953	+	1.177	0.437	0.74	0.523	0.256	0.267	2.25048
CDS	C4B63_299g15-t42_1-p1-CDS1	PRFA01000299	19556	22236	-	0.835	0.368	0.468	0.371	0.181	0.19	2.25067
CDS	C4B63_195g15-t42_1-p1-CDS1	PRFA01000195	33066	34687	+	3.599	1.456	2.143	1.599	0.811	0.788	2.25078
CDS	C4B63_51g215-t42_1-p1-CDS1	PRFA01000051	68085	69616	-	1.256	0.583	0.673	0.558	0.277	0.281	2.2509
CDS	C4B63_67g80-t42_1-p1-CDS1	PRFA01000067	146623	147242	+	0.986	0.655	0.331	0.438	0.221	0.217	2.25114
CDS	C4B63_45g182-t42_1-p1-CDS1	PRFA01000045	136927	137432	-	5.004	2.112	2.891	2.222	1.096	1.126	2.25203
CDS	C4B63_5g742-t42_1-p1-CDS1	PRFA01000005	137405	138129	-	2.689	1.319	1.37	1.194	0.589	0.605	2.25209
CDS	C4B63_139g17-t42_1-p1-CDS1	PRFA01000139	43057	45068	+	0.777	0.293	0.484	0.345	0.167	0.178	2.25217
CDS	C4B63_234g13-t42_1-p1-CDS1	PRFA01000234	35000	37488	+	0.66	0.278	0.382	0.293	0.154	0.14	2.25256
CDS	C4B63_73g54-t42_1-p1-CDS1	PRFA01000073	109835	120695	+	0.437	0.191	0.246	0.194	0.098	0.096	2.25258
CDS	C4B63_27g211-t42_1-p1-CDS1	PRFA01000027	287593	291701	-	3.843	1.406	2.437	1.706	0.865	0.841	2.25264
CDS	C4B63_5g132-t42_1-p1-CDS1	PRFA01000005	306722	307350	+	1.568	0.67	0.899	0.696	0.313	0.382	2.25287
CDS	C4B63_61g87-t42_1-p1-CDS1	PRFA01000061	153929	156066	-	6.538	2.818	3.72	2.902	1.386	1.516	2.25293
CDS	C4B63_29g137-t42_1-p1-CDS1	PRFA01000029	275957	276498	+	2.152	0.852	1.299	0.955	0.466	0.489	2.2534
CDS	C4B63_17g228-t42_1-p1-CDS1	PRFA01000017	433863	435322	-	0.435	0.214	0.221	0.193	0.098	0.095	2.25389
CDS	C4B63_98g4-t42_1-p1-CDS1	PRFA01000098	7858	9524	+	0.71	0.265	0.445	0.315	0.163	0.152	2.25397
CDS	C4B63_29g61-t42_1-p1-CDS1	PRFA01000029	122792	123681	+	0.886	0.444	0.441	0.393	0.203	0.19	2.25445
CDS	C4B63_147g73-t42_1-p1-CDS1	PRFA01000147	2795	4065	-	1.01	0.461	0.549	0.448	0.209	0.239	2.25446
CDS	C4B63_24g199-t42_1-p1-CDS1	PRFA01000024	393547	394139	-	8.225	3.221	5.004	3.648	1.832	1.816	2.25466
CDS	C4B63_447g6-t42_1-p1-CDS1	PRFA01000447	16736	18461	-	1.743	0.598	1.145	0.773	0.401	0.372	2.25485
CDS	C4B63_1g956-t42_1-p1-CDS1	PRFA01000001	1054698	1055335	-	2.645	1.18	1.465	1.173	0.523	0.65	2.2549
CDS	C4B63_118g18-t42_1-p1-CDS1	PRFA01000118	50694	51166	+	1.308	0.598	0.71	0.58	0.252	0.328	2.25517
CDS	C4B63_8g219-t42_1-p1-CDS1	PRFA01000008	620332	622097	+	0.106	0.055	0.051	0.047	0.027	0.02	2.25532
CDS	C4B63_4g505-t42_1-p1-CDS1	PRFA01000004	159917	160488	-	6.963	3.409	3.554	3.087	1.429	1.658	2.25559
CDS	C4B63_173g13-t42_1-p1-CDS1	PRFA01000173	21331	21628	+	0.776	0.335	0.441	0.344	0.184	0.16	2.25581
CDS	C4B63_58g47-t42_1-p1-CDS1	PRFA01000058	68989	69539	+	6.612	2.777	3.835	2.931	1.506	1.425	2.25589
CDS	C4B63_34g140-t42_1-p1-CDS1	PRFA01000034	387221	389931	+	1.049	0.399	0.65	0.465	0.216	0.249	2.25591
CDS	C4B63_183g99c-t42_1-p1-CDS1	PRFA01000183	48472	48911	+	0.661	0.195	0.466	0.293	0.166	0.127	2.25597
CDS	C4B63_42g68-t42_1-p1-CDS1	PRFA01000042	257462	259512	+	7.224	2.601	4.623	3.202	1.577	1.626	2.25609
CDS	C4B63_248g13-t42_1-p1-CDS1	PRFA01000248	33027	33427	+	0.185	0.076	0.109	0.082	0.04	0.042	2.2561
CDS	C4B63_28g172-t42_1-p1-CDS1	PRFA01000028	359672	360837	+	7.457	2.997	4.46	3.305	1.63	1.675	2.25628
CDS	C4B63_99g70-t42_1-p1-CDS1	PRFA01000099	87317	88149	-	2.5	1.252	1.248	1.108	0.552	0.556	2.25632
CDS	C4B63_134g43-t42_1-p1-CDS1	PRFA01000134	57466	58850	-	1.25	0.569	0.681	0.554	0.258	0.296	2.25632
CDS	C4B63_196g41-t42_1-p1-CDS1	PRFA01000196	22504	24860	-	1.329	0.654	0.675	0.589	0.288	0.301	2.25637
CDS	C4B63_68g91-t42_1-p1-CDS1	PRFA01000068	125010	128143	-	0.255	0.093	0.162	0.113	0.061	0.052	2.25664
CDS	C4B63_71g157-t42_1-p1-CDS1	PRFA01000071	100126	100766	-	0.826	0.366	0.46	0.366	0.18	0.186	2.25683
CDS	C4B63_4g3139c-t42_1-p1-CDS1	PRFA01000004	50110	50504	-	6.841	3.539	3.302	3.03	1.516	1.514	2.25776
CDS	C4B63_204g26-t42_1-p1-CDS1	PRFA01000204	13684	14606	-	0.858	0.406	0.453	0.38	0.187	0.193	2.25789
CDS	C4B63_330g11-t42_1-p1-CDS1	PRFA01000330	21557	22614	+	0.779	0.238	0.54	0.345	0.174	0.172	2.25797
CDS	C4B63_3g644-t42_1-p1-CDS1	PRFA01000003	1007530	1008116	-	1.784	0.641	1.143	0.79	0.409	0.381	2.25823
CDS	C4B63_33g194-t42_1-p1-CDS1	PRFA01000033	419911	423053	+	3.218	1.264	1.955	1.425	0.723	0.703	2.25825
CDS	C4B63_9g463-t42_1-p1-CDS1	PRFA01000009	123513	124054	-	3.356	1.794	1.563	1.486	0.706	0.78	2.25841
CDS	C4B63_20g317-t42_1-p1-CDS1	PRFA01000020	226038	226930	-	2.182	0.919	1.264	0.966	0.492	0.474	2.2588
CDS	C4B63_42g103-t42_1-p1-CDS1	PRFA01000042	327445	328346	+	7.314	3.232	4.083	3.238	1.645	1.593	2.2588
CDS	C4B63_57g135-t42_1-p1-CDS1	PRFA01000057	573	895	-	3.316	1.639	1.677	1.468	0.717	0.751	2.25886
CDS	C4B63_99g97-t42_1-p1-CDS1	PRFA01000099	32258	34839	-	2.056	0.83	1.225	0.91	0.459	0.451	2.25934
CDS	C4B63_311g11-t42_1-p1-CDS1	PRFA01000311	16143	17536	+	3.082	1.226	1.855	1.364	0.708	0.656	2.25953
CDS	C4B63_3g464-t42_1-p1-CDS1	PRFA01000003	1044535	1045112	+	1.566	0.79	0.776	0.693	0.358	0.335	2.25974
CDS	C4B63_11g350-t42_1-p1-CDS1	PRFA01000011	420264	420871	-	1.573	0.558	1.016	0.696	0.325	0.371	2.26006
CDS	C4B63_123g37-t42_1-p1-CDS1	PRFA01000123	84443	85503	+	1.474	0.528	0.947	0.652	0.311	0.341	2.26074
CDS	C4B63_66g53-t42_1-p1-CDS1	PRFA01000066	127410	130255	+	0.104	0.044	0.06	0.046	0.023	0.023	2.26087
CDS	C4B63_65g5-t42_1-p1-CDS1	PRFA01000065	8950	10058	+	2.338	1.033	1.305	1.034	0.512	0.522	2.26112
CDS	C4B63_57g38-t42_1-p1-CDS1	PRFA01000057	185384	186741	+	1.004	0.398	0.606	0.444	0.228	0.216	2.26126
CDS	C4B63_51g94-t42_1-p1-CDS1	PRFA01000051	218563	221531	+	6.314	2.607	3.707	2.792	1.385	1.407	2.26146
CDS	C4B63_71g187-t42_1-p1-CDS1	PRFA01000071	56805	57655	-	0.76	0.318	0.443	0.336	0.169	0.167	2.2619
CDS	C4B63_84g68-t42_1-p1-CDS1	PRFA01000084	46024	47288	-	1.147	0.388	0.759	0.507	0.246	0.261	2.26233
CDS	C4B63_106g47-t42_1-p1-CDS1	PRFA01000106	77390	78567	-	0.733	0.314	0.419	0.324	0.155	0.169	2.26235
CDS	C4B63_53g183-t42_1-p1-CDS1	PRFA01000053	148178	148662	-	1.81	0.743	1.067	0.8	0.409	0.391	2.2625
CDS	C4B63_34g301-t42_1-p1-CDS1	PRFA01000034	171959	172914	-	6.751	3.065	3.685	2.983	1.56	1.424	2.26316
CDS	C4B63_131g40-t42_1-p1-CDS1	PRFA01000131	73204	75728	-	0.516	0.215	0.301	0.228	0.114	0.114	2.26316
CDS	C4B63_37g214-t42_1-p1-CDS1	PRFA01000037	397100	397803	+	0.516	0.176	0.34	0.228	0.118	0.11	2.26316
CDS	C4B63_189g14-t42_1-p1-CDS1	PRFA01000189	47526	48865	+	0.55	0.22	0.33	0.243	0.128	0.115	2.26337
CDS	C4B63_42g470c-t42_1-p1-CDS1	PRFA01000042	229450	229820	+	7.457	3.139	4.319	3.294	1.66	1.633	2.26381
CDS	C4B63_108g32-t42_1-p1-CDS1	PRFA01000108	67753	69047	+	0.788	0.39	0.398	0.348	0.176	0.172	2.26437
CDS	C4B63_13g18-t42_1-p1-CDS1	PRFA01000013	53540	53988	+	3.843	1.566	2.277	1.697	0.843	0.853	2.26458
CDS	C4B63_21g238-t42_1-p1-CDS1	PRFA01000021	405287	406398	-	0.967	0.489	0.479	0.427	0.22	0.206	2.26464
CDS	C4B63_75g113-t42_1-p1-CDS1	PRFA01000075	4102	4553	-	1.506	0.854	0.652	0.665	0.297	0.367	2.26466
CDS	C4B63_27g225-t42_1-p1-CDS1	PRFA01000027	256183	257066	-	6.695	2.605	4.091	2.956	1.385	1.571	2.26488
CDS	C4B63_50g154-t42_1-p1-CDS1	PRFA01000050	200313	201310	-	1.785	0.769	1.016	0.788	0.385	0.403	2.26523
CDS	C4B63_41g242-t42_1-p1-CDS1	PRFA01000041	141210	142939	-	6.679	2.891	3.788	2.948	1.486	1.462	2.2656
CDS	C4B63_259g24-t42_1-p1-CDS1	PRFA01000259	2182	2885	-	0.537	0.291	0.247	0.237	0.107	0.13	2.26582
CDS	C4B63_39g146-t42_1-p1-CDS1	PRFA01000039	344393	345567	+	0.895	0.337	0.558	0.395	0.178	0.217	2.26582
CDS	C4B63_2g822-t42_1-p1-CDS1	PRFA01000002	231889	233180	-	7.51	2.993	4.517	3.314	1.676	1.638	2.26614
CDS	C4B63_86g59-t42_1-p1-CDS1	PRFA01000086	113853	114400	-	0.417	0.252	0.164	0.184	0.108	0.076	2.2663
CDS	C4B63_75g54-t42_1-p1-CDS1	PRFA01000075	146499	147460	-	6.246	2.234	4.012	2.756	1.337	1.418	2.26633
CDS	C4B63_32g281-t42_1-p1-CDS1	PRFA01000032	214082	215589	-	1.906	0.825	1.081	0.841	0.405	0.436	2.26635
CDS	C4B63_195g19-t42_1-p1-CDS1	PRFA01000195	39609	40162	+	1.965	0.667	1.298	0.867	0.393	0.475	2.26644
CDS	C4B63_5g166-t42_1-p1-CDS1	PRFA01000005	368460	369064	+	1.886	1.039	0.846	0.832	0.414	0.418	2.26683
CDS	C4B63_195g10-t42_1-p1-CDS1	PRFA01000195	24156	24847	+	1.07	0.315	0.755	0.472	0.209	0.263	2.26695
CDS	C4B63_106g6-t42_1-p1-CDS1	PRFA01000106	11465	12162	+	1.095	0.447	0.648	0.483	0.247	0.236	2.26708
CDS	C4B63_1g597-t42_1-p1-CDS1	PRFA01000001	1373438	1374594	+	2.342	0.959	1.383	1.033	0.509	0.524	2.26718
CDS	C4B63_27g237-t42_1-p1-CDS1	PRFA01000027	233768	236283	-	7.924	3.234	4.69	3.495	1.759	1.736	2.26724
CDS	C4B63_37g379-t42_1-p1-CDS1	PRFA01000037	104914	106088	-	0.22	0.079	0.142	0.097	0.042	0.056	2.26804
CDS	C4B63_15g264-t42_1-p1-CDS1	PRFA01000015	530745	531589	+	0.719	0.297	0.422	0.317	0.161	0.156	2.26814
CDS	C4B63_28g156-t42_1-p1-CDS1	PRFA01000028	327722	328425	+	7.479	3.354	4.125	3.297	1.595	1.702	2.26843
CDS	C4B63_94g52-t42_1-p1-CDS1	PRFA01000094	104957	106230	+	1.343	0.497	0.845	0.592	0.292	0.299	2.26858
CDS	C4B63_32g9-t42_1-p1-CDS1	PRFA01000032	14414	17013	+	0.152	0.049	0.102	0.067	0.035	0.032	2.26866
CDS	C4B63_55g34-t42_1-p1-CDS1	PRFA01000055	116715	118516	+	0.118	0.065	0.053	0.052	0.026	0.026	2.26923
CDS	C4B63_27g240-t42_1-p1-CDS1	PRFA01000027	229669	230717	-	1.539	0.578	0.961	0.678	0.328	0.35	2.26991
CDS	C4B63_10g115-t42_1-p1-CDS1	PRFA01000010	340980	341563	+	6.828	2.7	4.128	3.008	1.477	1.531	2.26995
CDS	C4B63_94g51-t42_1-p1-CDS1	PRFA01000094	102740	104565	+	0.622	0.244	0.378	0.274	0.138	0.137	2.27007
CDS	C4B63_38g87-t42_1-p1-CDS1	PRFA01000038	184608	185248	+	0.311	0.143	0.168	0.137	0.074	0.062	2.27007
CDS	C4B63_62g20-t42_1-p1-CDS1	PRFA01000062	38116	38855	+	1.807	0.78	1.027	0.796	0.398	0.398	2.2701
CDS	C4B63_27g215-t42_1-p1-CDS1	PRFA01000027	274469	276297	-	6.992	3.087	3.905	3.08	1.5	1.58	2.27013
CDS	C4B63_309g9-t42_1-p1-CDS1	PRFA01000309	19572	20059	-	1.773	0.747	1.026	0.781	0.37	0.412	2.27017
CDS	C4B63_33g380-t42_1-p1-CDS1	PRFA01000033	26171	27300	-	2.259	0.91	1.348	0.995	0.487	0.509	2.27035
CDS	C4B63_58g114-t42_1-p1-CDS1	PRFA01000058	183738	184273	+	7.885	2.963	4.922	3.473	1.684	1.789	2.27037
CDS	C4B63_27g282-t42_1-p1-CDS1	PRFA01000027	136079	138537	-	1.78	0.834	0.947	0.784	0.392	0.392	2.27041
CDS	C4B63_20g55-t42_1-p1-CDS1	PRFA01000020	110177	111570	+	6.641	2.808	3.834	2.925	1.434	1.491	2.27043
CDS	C4B63_128g67-t42_1-p1-CDS1	PRFA01000128	15499	16637	-	6.276	2.853	3.424	2.764	1.345	1.419	2.27062
CDS	C4B63_16g25-t42_1-p1-CDS1	PRFA01000016	48150	48982	+	1.199	0.541	0.659	0.528	0.258	0.27	2.27083
CDS	C4B63_3g1095-t42_1-p1-CDS1	PRFA01000003	87739	89348	-	7.551	3.033	4.518	3.325	1.67	1.655	2.27098
CDS	C4B63_59g210-t42_1-p1-CDS1	PRFA01000059	104908	106448	-	2.514	1.029	1.485	1.107	0.559	0.547	2.271
CDS	C4B63_49g921c-t42_1-p1-CDS1	PRFA01000049	90986	91278	-	6.92	3.041	3.879	3.047	1.472	1.575	2.27109
CDS	C4B63_27g84-t42_1-p1-CDS1	PRFA01000027	200727	201709	+	0.829	0.258	0.571	0.365	0.182	0.183	2.27123
CDS	C4B63_8g251-t42_1-p1-CDS1	PRFA01000008	723647	724245	+	2.537	1.12	1.417	1.117	0.561	0.556	2.27126
CDS	C4B63_49g78-t42_1-p1-CDS1	PRFA01000049	202847	203655	+	7.652	3.188	4.465	3.369	1.652	1.717	2.2713
CDS	C4B63_25g252-t42_1-p1-CDS1	PRFA01000025	184160	185010	-	7.121	2.923	4.198	3.135	1.52	1.616	2.27145
CDS	C4B63_204g24-t42_1-p1-CDS1	PRFA01000204	16979	18927	-	0.661	0.177	0.484	0.291	0.147	0.144	2.27148
CDS	C4B63_18g16-t42_1-p1-CDS1	PRFA01000018	25851	27223	+	7.247	2.856	4.391	3.19	1.562	1.628	2.27179
CDS	C4B63_39g375-t42_1-p1-CDS1	PRFA01000039	12625	15590	-	0.334	0.17	0.163	0.147	0.078	0.069	2.27211
CDS	C4B63_53g223-t42_1-p1-CDS1	PRFA01000053	67487	70131	-	2.688	1.21	1.478	1.183	0.585	0.598	2.27219
CDS	C4B63_192g20-t42_1-p1-CDS1	PRFA01000192	36771	38155	-	0.943	0.318	0.625	0.415	0.211	0.204	2.27229
CDS	C4B63_39g323-t42_1-p1-CDS1	PRFA01000039	101163	103690	-	6.883	2.886	3.998	3.029	1.519	1.511	2.27237
CDS	C4B63_29g180-t42_1-p1-CDS1	PRFA01000029	356067	357622	+	0.5	0.228	0.272	0.22	0.108	0.112	2.27273
CDS	C4B63_25g140-t42_1-p1-CDS1	PRFA01000025	483769	485393	+	0.325	0.102	0.223	0.143	0.068	0.075	2.27273
CDS	C4B63_25g106-t42_1-p1-CDS1	PRFA01000025	399278	400758	+	5.407	2.001	3.406	2.379	1.171	1.208	2.2728
CDS	C4B63_16g126-t42_1-p1-CDS1	PRFA01000016	376055	376848	+	7.448	2.761	4.687	3.277	1.65	1.627	2.27281
CDS	C4B63_3g242-t42_1-p1-CDS1	PRFA01000003	539683	540179	+	2.266	1.105	1.16	0.997	0.505	0.491	2.27282
CDS	C4B63_89g50-t42_1-p1-CDS1	PRFA01000089	49685	50568	-	6.598	2.866	3.731	2.903	1.417	1.485	2.27282
CDS	C4B63_35g374-t42_1-p1-CDS1	PRFA01000035	24721	26102	-	6.862	2.557	4.305	3.019	1.49	1.529	2.27294
CDS	C4B63_6g415-t42_1-p1-CDS1	PRFA01000006	506525	507840	-	7.219	2.745	4.475	3.176	1.519	1.657	2.27298
CDS	C4B63_24g178-t42_1-p1-CDS1	PRFA01000024	452873	457074	-	4.924	1.977	2.947	2.166	1.077	1.089	2.27331
CDS	C4B63_1g794-t42_1-p1-CDS1	PRFA01000001	1445060	1447425	-	2.412	1.102	1.31	1.061	0.499	0.562	2.27333
CDS	C4B63_11g428-t42_1-p1-CDS1	PRFA01000011	246308	246783	-	2.046	0.874	1.172	0.9	0.398	0.501	2.27333
CDS	C4B63_27g236-t42_1-p1-CDS1	PRFA01000027	236659	238544	-	7.074	2.945	4.129	3.111	1.5	1.611	2.27387
CDS	C4B63_259g21-t42_1-p1-CDS1	PRFA01000259	8126	9642	-	0.357	0.146	0.211	0.157	0.071	0.086	2.27389
CDS	C4B63_37g121-t42_1-p1-CDS1	PRFA01000037	264790	266003	+	1.635	0.745	0.89	0.719	0.382	0.337	2.27399
CDS	C4B63_16g331-t42_1-p1-CDS1	PRFA01000016	87044	90159	-	0.423	0.195	0.229	0.186	0.091	0.094	2.27419
CDS	C4B63_20g56-t42_1-p1-CDS1	PRFA01000020	111939	112978	+	6.548	2.603	3.945	2.879	1.459	1.42	2.2744
CDS	C4B63_28g159-t42_1-p1-CDS1	PRFA01000028	331123	332795	+	7.31	2.926	4.384	3.214	1.569	1.645	2.27442
CDS	C4B63_99g71-t42_1-p1-CDS1	PRFA01000099	84511	86063	-	1.872	0.758	1.114	0.823	0.408	0.416	2.27461
CDS	C4B63_1g1044-t42_1-p1-CDS1	PRFA01000001	882315	883792	-	1.59	0.628	0.963	0.699	0.349	0.35	2.27468
CDS	C4B63_259g9-t42_1-p1-CDS1	PRFA01000259	32211	32833	-	0.637	0.294	0.342	0.28	0.162	0.118	2.275
CDS	C4B63_51g210-t42_1-p1-CDS1	PRFA01000051	83520	85831	-	0.157	0.075	0.081	0.069	0.035	0.034	2.27536
[truncated: 18,622 more rows]

## Sheet: S4
Table S4. Hierarchical clustering output from PTUs (with or without SSRs) and tDNA.
#chrom	start	end	name	score	strand	thickStart	thickEnd	itemRGB	blockCount	blockSizes	blockStart	deepTools_group	Observation
PRFA01000113	12552	70289	ID=Polycistron-CDS_716	0	-	12552	70289	0	1	57737	12551	cluster_1	PTUs with dSSR and cSSR
PRFA01000023	312086	459613	ID=Polycistron-CDS_271	0	+	312086	459613	0	1	147527	312083	cluster_1	PTUs with dSSR and cSSR
PRFA01000008	2568	217833	ID=Polycistron-CDS_161	0	-	2568	217833	0	1	215265	2566	cluster_1	PTUs with dSSR and cSSR
PRFA01000018	191850	443276	ID=Polycistron-CDS_244	0	-	191850	443276	0	1	251426	191849	cluster_1	PTUs with dSSR and cSSR
PRFA01000054	39826	190578	ID=Polycistron-CDS_473	0	+	39826	190578	0	1	150752	39823	cluster_1	PTUs with dSSR and cSSR
PRFA01000043	161594	281184	ID=Polycistron-CDS_433	0	-	161594	281184	0	1	119590	161593	cluster_1	PTUs with dSSR and cSSR
PRFA01000017	543156	547001	ID=Polycistron-CDS_240	0	+	543156	547001	0	1	3845	543151	cluster_1	PTUs with dSSR and cSSR
PRFA01000063	183809	224645	ID=Polycistron-CDS_513	0	+	183809	224645	0	1	40836	183808	cluster_1	PTUs with dSSR and cSSR
PRFA01000006	62302	301719	ID=Polycistron-CDS_143	0	-	62302	301719	0	1	239417	62296	cluster_1	PTUs with dSSR and cSSR
PRFA01000019	225278	389111	ID=Polycistron-CDS_249	0	-	225278	389111	0	1	163833	225276	cluster_1	PTUs with dSSR and cSSR
PRFA01000031	161566	350296	ID=Polycistron-CDS_338	0	+	161566	350296	0	1	188730	161565	cluster_1	PTUs with dSSR and cSSR
PRFA01000019	390398	528465	ID=Polycistron-CDS_250	0	+	390398	528465	0	1	138067	390395	cluster_1	PTUs with dSSR and cSSR
PRFA01000023	112166	309787	ID=Polycistron-CDS_270	0	-	112166	309787	0	1	197621	112165	cluster_1	PTUs with dSSR and cSSR
PRFA01000052	12645	137335	ID=Polycistron-CDS_460	0	-	12645	137335	0	1	124690	12644	cluster_1	PTUs with dSSR and cSSR
PRFA01000017	66761	294523	ID=Polycistron-CDS_238	0	+	66761	294523	0	1	227762	66755	cluster_1	PTUs with dSSR and cSSR
PRFA01000002	952724	1061567	ID=Polycistron-CDS_78	0	+	952724	1061567	0	1	108843	952715	cluster_1	PTUs with dSSR and cSSR
PRFA01000002	1066445	1170202	ID=Polycistron-CDS_80	0	+	1066445	1170202	0	1	103757	1066444	cluster_1	PTUs with dSSR and cSSR
PRFA01000063	21736	178126	ID=Polycistron-CDS_511	0	+	21736	178126	0	1	156390	21734	cluster_1	PTUs with dSSR and cSSR
PRFA01000012	52919	139223	ID=Polycistron-CDS_201	0	+	52919	139223	0	1	86304	52914	cluster_1	PTUs with dSSR and cSSR
PRFA01000012	708	52161	ID=Polycistron-CDS_200	0	-	708	52161	0	1	51453	701	cluster_1	PTUs with dSSR and cSSR
PRFA01000007	289176	523235	ID=Polycistron-CDS_159	0	-	289176	523235	0	1	234059	289174	cluster_1	PTUs with dSSR and cSSR
PRFA01000022	69966	384886	ID=Polycistron-CDS_263	0	+	69966	384886	0	1	314920	69960	cluster_1	PTUs with dSSR and cSSR
PRFA01000025	393445	423400	ID=Polycistron-CDS_281	0	+	393445	423400	0	1	29955	393442	cluster_1	PTUs with dSSR and cSSR
PRFA01000057	211	109797	ID=Polycistron-CDS_481	0	-	211	109797	0	1	109586	209	cluster_1	PTUs with dSSR and cSSR
PRFA01000009	186966	235334	ID=Polycistron-CDS_173	0	-	186966	235334	0	1	48368	186965	cluster_1	PTUs with dSSR and cSSR
PRFA01000028	69610	379258	ID=Polycistron-CDS_311	0	+	69610	379258	0	1	309648	69604	cluster_1	PTUs with dSSR and cSSR
PRFA01000013	100972	122805	ID=Polycistron-CDS_211	0	+	100972	122805	0	1	21833	100971	cluster_1	PTUs with dSSR and cSSR
PRFA01000018	444346	549408	ID=Polycistron-CDS_245	0	+	444346	549408	0	1	105062	444342	cluster_1	PTUs with dSSR and cSSR
PRFA01000004	367516	556446	ID=Polycistron-CDS_111	0	+	367516	556446	0	1	188930	367513	cluster_1	PTUs with dSSR and cSSR
PRFA01000022	419254	485606	ID=Polycistron-CDS_268	0	+	419254	485606	0	1	66352	419250	cluster_1	PTUs with dSSR and cSSR
PRFA01000002	360184	500534	ID=Polycistron-CDS_62	0	-	360184	500534	0	1	140350	360181	cluster_1	PTUs with dSSR and cSSR
PRFA01000013	445746	566337	ID=Polycistron-CDS_214	0	+	445746	566337	0	1	120591	445742	cluster_1	PTUs with dSSR and cSSR
PRFA01000054	960	36498	ID=Polycistron-CDS_472	0	-	960	36498	0	1	35538	951	cluster_1	PTUs with dSSR and cSSR
PRFA01000059	167665	204362	ID=Polycistron-CDS_492	0	+	167665	204362	0	1	36697	167664	cluster_1	PTUs with dSSR and cSSR
PRFA01000093	22733	83004	ID=Polycistron-CDS_656	0	-	22733	83004	0	1	60271	22731	cluster_1	PTUs with dSSR and cSSR
PRFA01000045	34521	96212	ID=Polycistron-CDS_437	0	-	34521	96212	0	1	61691	34518	cluster_1	PTUs with dSSR and cSSR
PRFA01000011	56064	245490	ID=Polycistron-CDS_186	0	+	56064	245490	0	1	189426	56059	cluster_1	PTUs with dSSR and cSSR
PRFA01000083	81030	133987	ID=Polycistron-CDS_624	0	+	81030	133987	0	1	52957	81022	cluster_1	PTUs with dSSR and cSSR
PRFA01000013	274216	444711	ID=Polycistron-CDS_213	0	-	274216	444711	0	1	170495	274214	cluster_1	PTUs with dSSR and cSSR
PRFA01000083	1424	78616	ID=Polycistron-CDS_623	0	-	1424	78616	0	1	77192	1423	cluster_1	PTUs with dSSR and cSSR
PRFA01000011	3520	55465	ID=Polycistron-CDS_185	0	-	3520	55465	0	1	51945	3517	cluster_1	PTUs with dSSR and cSSR
PRFA01000007	524008	764607	ID=Polycistron-CDS_160	0	+	524008	764607	0	1	240599	524003	cluster_1	PTUs with dSSR and cSSR
PRFA01000063	179597	180262	ID=Polycistron-CDS_512	0	-	179597	180262	0	1	665	179596	cluster_1	PTUs with dSSR and cSSR
PRFA01000009	240290	270681	ID=Polycistron-CDS_175	0	-	240290	270681	0	1	30391	240288	cluster_1	PTUs with dSSR and cSSR
PRFA01000069	39457	69486	ID=Polycistron-CDS_546	0	+	39457	69486	0	1	30029	39454	cluster_1	PTUs with dSSR and cSSR
PRFA01000040	121898	390776	ID=Polycistron-CDS_417	0	+	121898	390776	0	1	268878	121897	cluster_1	PTUs with dSSR and cSSR
PRFA01000017	308440	539898	ID=Polycistron-CDS_239	0	-	308440	539898	0	1	231458	308437	cluster_1	PTUs with dSSR and cSSR
PRFA01000084	85544	129089	ID=Polycistron-CDS_626	0	+	85544	129089	0	1	43545	85536	cluster_1	PTUs with dSSR and cSSR
PRFA01000021	26512	261013	ID=Polycistron-CDS_259	0	+	26512	261013	0	1	234501	26510	cluster_1	PTUs with dSSR and cSSR
PRFA01000002	501042	579553	ID=Polycistron-CDS_63	0	+	501042	579553	0	1	78511	501037	cluster_1	PTUs with dSSR and cSSR
PRFA01000112	19849	69724	ID=Polycistron-CDS_713	0	+	19849	69724	0	1	49875	19848	cluster_1	PTUs with dSSR and cSSR
PRFA01000081	28744	125225	ID=Polycistron-CDS_610	0	+	28744	125225	0	1	96481	28742	cluster_1	PTUs with dSSR and cSSR
PRFA01000080	1055	143113	ID=Polycistron-CDS_608	0	+	1055	143113	0	1	142058	1054	cluster_1	PTUs with dSSR and cSSR
PRFA01000070	773	65207	ID=Polycistron-CDS_565	0	-	773	65207	0	1	64434	766	cluster_1	PTUs with dSSR and cSSR
PRFA01000052	137898	254167	ID=Polycistron-CDS_461	0	+	137898	254167	0	1	116269	137897	cluster_1	PTUs with dSSR and cSSR
PRFA01000055	85680	249342	ID=Polycistron-CDS_477	0	+	85680	249342	0	1	163662	85672	cluster_1	PTUs with dSSR and cSSR
PRFA01000045	98777	107176	ID=Polycistron-CDS_438	0	+	98777	107176	0	1	8399	98768	cluster_1	PTUs with dSSR and cSSR
PRFA01000006	302842	437529	ID=Polycistron-CDS_144	0	+	302842	437529	0	1	134687	302839	cluster_1	PTUs with dSSR and cSSR
PRFA01000022	1091	68715	ID=Polycistron-CDS_262	0	-	1091	68715	0	1	67624	1090	cluster_1	PTUs with dSSR and cSSR
PRFA01000043	129722	160336	ID=Polycistron-CDS_432	0	-	129722	160336	0	1	30614	129721	cluster_1	PTUs with dSSR and cSSR
PRFA01000004	27608	363950	ID=Polycistron-CDS_110	0	-	27608	363950	0	1	336342	27606	cluster_1	PTUs with dSSR and cSSR
PRFA01000079	33417	61433	ID=Polycistron-CDS_606	0	-	33417	61433	0	1	28016	33414	cluster_1	PTUs with dSSR and cSSR
PRFA01000061	773	90988	ID=Polycistron-CDS_498	0	-	773	90988	0	1	90215	766	cluster_1	PTUs with dSSR and cSSR
PRFA01000009	277317	329401	ID=Polycistron-CDS_176	0	-	277317	329401	0	1	52084	277315	cluster_1	PTUs with dSSR and cSSR
PRFA01000008	218366	626420	ID=Polycistron-CDS_162	0	+	218366	626420	0	1	408054	218364	cluster_1	PTUs with dSSR and cSSR
PRFA01000058	52147	237245	ID=Polycistron-CDS_487	0	+	52147	237245	0	1	185098	52142	cluster_1	PTUs with dSSR and cSSR
PRFA01000072	23487	98698	ID=Polycistron-CDS_578	0	-	23487	98698	0	1	75211	23485	cluster_1	PTUs with dSSR and cSSR
PRFA01000084	664	84932	ID=Polycistron-CDS_625	0	-	664	84932	0	1	84268	658	cluster_1	PTUs with dSSR and cSSR
PRFA01000045	148938	339478	ID=Polycistron-CDS_440	0	+	148938	339478	0	1	190540	148937	cluster_1	PTUs with dSSR and cSSR
PRFA01000005	2806	58455	ID=Polycistron-CDS_117	0	-	2806	58455	0	1	55649	2804	cluster_1	PTUs with dSSR and cSSR
PRFA01000045	111968	148509	ID=Polycistron-CDS_439	0	-	111968	148509	0	1	36541	111967	cluster_1	PTUs with dSSR and cSSR
PRFA01000055	413	83769	ID=Polycistron-CDS_476	0	-	413	83769	0	1	83356	409	cluster_1	PTUs with dSSR and cSSR
PRFA01000058	1	50420	ID=Polycistron-CDS_486	0	-	1	50420	0	1	50419	0	cluster_1	PTUs with dSSR and cSSR
PRFA01000081	1401	28257	ID=Polycistron-CDS_609	0	-	1401	28257	0	1	26856	1400	cluster_1	PTUs with dSSR and cSSR
PRFA01000112	2343	19428	ID=Polycistron-CDS_712	0	-	2343	19428	0	1	17085	2341	cluster_1	PTUs with dSSR and cSSR
PRFA01000001	1619636	1644722	ID=Polycistron-CDS_57	0	+	1619636	1644722	0	1	25086	1619635	cluster_1	PTUs with dSSR and cSSR
PRFA01000034	297090	353319	ID=Polycistron-CDS_363	0	+	297090	353319	0	1	56229	297088	cluster_1	PTUs with dSSR and cSSR
PRFA01000051	180168	295681	ID=Polycistron-CDS_459	0	+	180168	295681	0	1	115513	180167	cluster_1	PTUs with dSSR and cSSR
PRFA01000038	299783	401473	ID=Polycistron-CDS_402	0	+	299783	401473	0	1	101690	299781	cluster_1	PTUs with dSSR and cSSR
PRFA01000069	1006	38253	ID=Polycistron-CDS_545	0	-	1006	38253	0	1	37247	1005	cluster_1	PTUs with dSSR and cSSR
PRFA01000079	61973	151148	ID=Polycistron-CDS_607	0	+	61973	151148	0	1	89175	61967	cluster_1	PTUs with dSSR and cSSR
PRFA01000013	77359	99806	ID=Polycistron-CDS_210	0	-	77359	99806	0	1	22447	77352	cluster_1	PTUs with dSSR and cSSR
PRFA01000016	85191	207162	ID=Polycistron-CDS_231	0	-	85191	207162	0	1	121971	85183	cluster_1	PTUs with dSSR and cSSR
PRFA01000016	289120	558658	ID=Polycistron-CDS_236	0	+	289120	558658	0	1	269538	289118	cluster_1	PTUs with dSSR and cSSR
PRFA01000093	86105	120706	ID=Polycistron-CDS_657	0	+	86105	120706	0	1	34601	86097	cluster_1	PTUs with dSSR and cSSR
PRFA01000032	124086	294734	ID=Polycistron-CDS_345	0	-	124086	294734	0	1	170648	124085	cluster_1	PTUs with dSSR and cSSR
PRFA01000092	2268	30140	ID=Polycistron-CDS_650	0	-	2268	30140	0	1	27872	2266	cluster_1	PTUs with dSSR and cSSR
PRFA01000046	224378	327147	ID=Polycistron-CDS_444	0	+	224378	327147	0	1	102769	224376	cluster_1	PTUs with dSSR and cSSR
PRFA01000029	328121	443639	ID=Polycistron-CDS_326	0	+	328121	443639	0	1	115518	328118	cluster_1	PTUs with dSSR and cSSR
PRFA01000028	1749	65503	ID=Polycistron-CDS_310	0	-	1749	65503	0	1	63754	1748	cluster_1	PTUs with dSSR and cSSR
PRFA01000054	194719	252049	ID=Polycistron-CDS_475	0	+	194719	252049	0	1	57330	194718	cluster_1	PTUs with dSSR and cSSR
PRFA01000006	586477	782000	ID=Polycistron-CDS_146	0	+	586477	782000	0	1	195523	586472	cluster_1	PTUs with dSSR and cSSR
PRFA01000183	41507	54955	ID=Polycistron-CDS_894	0	+	41507	54955	0	1	13448	41503	cluster_1	PTUs with dSSR and cSSR
PRFA01000153	1394	11606	ID=Polycistron-CDS_823	0	-	1394	11606	0	1	10212	1393	cluster_1	PTUs with dSSR and cSSR
PRFA01000031	1	158363	ID=Polycistron-CDS_337	0	-	1	158363	0	1	158362	0	cluster_1	PTUs with dSSR and cSSR
PRFA01000022	410616	415560	ID=Polycistron-CDS_267	0	+	410616	415560	0	1	4944	410612	cluster_2	PTUs with dSSR and cSSR
PRFA01000059	160079	166542	ID=Polycistron-CDS_491	0	-	160079	166542	0	1	6463	160078	cluster_2	PTUs with dSSR and cSSR
PRFA01000130	25650	35890	ID=Polycistron-CDS_757	0	-	25650	35890	0	1	10240	25648	cluster_2	PTUs with dSSR and cSSR
PRFA01000113	75053	99563	ID=Polycistron-CDS_717	0	-	75053	99563	0	1	24510	75046	cluster_2	PTUs with dSSR and cSSR
PRFA01000007	48001	280475	ID=Polycistron-CDS_158	0	-	48001	280475	0	1	232474	47997	cluster_2	PTUs with dSSR and cSSR
PRFA01000130	3282	22461	ID=Polycistron-CDS_756	0	-	3282	22461	0	1	19179	3279	cluster_2	PTUs with dSSR and cSSR
PRFA01000070	66670	195155	ID=Polycistron-CDS_566	0	-	66670	195155	0	1	128485	66664	cluster_2	PTUs with dSSR and cSSR
PRFA01000020	624	125094	ID=Polycistron-CDS_251	0	+	624	125094	0	1	124470	618	cluster_2	PTUs with dSSR and cSSR
PRFA01000130	42557	50146	ID=Polycistron-CDS_758	0	+	42557	50146	0	1	7589	42553	cluster_2	PTUs with dSSR and cSSR
PRFA01000002	803665	947383	ID=Polycistron-CDS_77	0	+	803665	947383	0	1	143718	803657	cluster_2	PTUs with dSSR and cSSR
PRFA01000002	12355	208438	ID=Polycistron-CDS_59	0	+	12355	208438	0	1	196083	12354	cluster_2	PTUs with dSSR and cSSR
PRFA01000089	70579	124273	ID=Polycistron-CDS_644	0	+	70579	124273	0	1	53694	70572	cluster_2	PTUs with dSSR and cSSR
PRFA01000018	165642	193336	ID=Polycistron-CDS_242	0	-	165642	193336	0	1	27694	165641	cluster_2	PTUs with dSSR and cSSR
PRFA01000166	30033	60299	ID=Polycistron-CDS_847	0	+	30033	60299	0	1	30266	30030	cluster_2	PTUs with dSSR and cSSR
PRFA01000032	295623	369104	ID=Polycistron-CDS_346	0	-	295623	369104	0	1	73481	295621	cluster_2	PTUs with dSSR and cSSR
PRFA01000002	1061300	1065678	ID=Polycistron-CDS_79	0	-	1061300	1065678	0	1	4378	1061299	cluster_2	PTUs with dSSR and cSSR
PRFA01000020	329736	530290	ID=Polycistron-CDS_257	0	+	329736	530290	0	1	200554	329733	cluster_2	PTUs with dSSR and cSSR
PRFA01000057	112157	128910	ID=Polycistron-CDS_482	0	-	112157	128910	0	1	16753	112156	cluster_2	PTUs with dSSR and cSSR
PRFA01000025	309941	352920	ID=Polycistron-CDS_280	0	-	309941	352920	0	1	42979	309938	cluster_2	PTUs with dSSR and cSSR
PRFA01000063	2954	14545	ID=Polycistron-CDS_510	0	-	2954	14545	0	1	11591	2952	cluster_2	PTUs with dSSR and cSSR
PRFA01000018	191695	193344	ID=Polycistron-CDS_243	0	+	191695	193344	0	1	1649	191694	cluster_2	PTUs with dSSR and cSSR
PRFA01000004	561538	684454	ID=Polycistron-CDS_112	0	-	561538	684454	0	1	122916	561533	cluster_2	PTUs with dSSR and cSSR
PRFA01000140	21432	22532	ID=Polycistron-CDS_792	0	+	21432	22532	0	1	1100	21430	cluster_2	PTUs with dSSR and cSSR
PRFA01000021	423050	516183	ID=Polycistron-CDS_261	0	+	423050	516183	0	1	93133	423046	cluster_2	PTUs with dSSR and cSSR
PRFA01000013	1365	12680	ID=Polycistron-CDS_208	0	-	1365	12680	0	1	11315	1364	cluster_2	PTUs with dSSR and cSSR
PRFA01000022	390331	394671	ID=Polycistron-CDS_264	0	-	390331	394671	0	1	4340	390328	cluster_2	PTUs with dSSR and cSSR
PRFA01000010	309878	443400	ID=Polycistron-CDS_181	0	+	309878	443400	0	1	133522	309875	cluster_2	PTUs with dSSR and cSSR
PRFA01000002	1175622	1324535	ID=Polycistron-CDS_81	0	-	1175622	1324535	0	1	148913	1175621	cluster_2	PTUs with dSSR and cSSR
PRFA01000040	120160	121122	ID=Polycistron-CDS_416	0	+	120160	121122	0	1	962	120159	cluster_2	PTUs with dSSR and cSSR
PRFA01000037	143636	144463	ID=Polycistron-CDS_384	0	-	143636	144463	0	1	827	143635	cluster_2	PTUs with dSSR and cSSR
PRFA01000034	295533	296351	ID=Polycistron-CDS_362	0	-	295533	296351	0	1	818	295531	cluster_2	PTUs with dSSR and cSSR
PRFA01000162	27065	62749	ID=Polycistron-CDS_836	0	+	27065	62749	0	1	35684	27063	cluster_2	PTUs with dSSR and cSSR
PRFA01000027	228363	405954	ID=Polycistron-CDS_306	0	-	228363	405954	0	1	177591	228361	cluster_2	PTUs with dSSR and cSSR
PRFA01000002	209692	310830	ID=Polycistron-CDS_60	0	-	209692	310830	0	1	101138	209690	cluster_2	PTUs with dSSR and cSSR
PRFA01000049	150594	212447	ID=Polycistron-CDS_451	0	+	150594	212447	0	1	61853	150593	cluster_2	PTUs with dSSR and cSSR
PRFA01000165	20154	61638	ID=Polycistron-CDS_845	0	+	20154	61638	0	1	41484	20152	cluster_2	PTUs with dSSR and cSSR
PRFA01000037	986	133421	ID=Polycistron-CDS_382	0	-	986	133421	0	1	132435	977	cluster_2	PTUs with dSSR and cSSR
PRFA01000078	151213	153107	ID=Polycistron-CDS_601	0	+	151213	153107	0	1	1894	151212	cluster_2	PTUs with dSSR and cSSR
PRFA01000012	158791	167746	ID=Polycistron-CDS_203	0	+	158791	167746	0	1	8955	158790	cluster_2	PTUs with dSSR and cSSR
PRFA01000016	260196	288017	ID=Polycistron-CDS_234	0	+	260196	288017	0	1	27821	260194	cluster_2	PTUs with dSSR and cSSR
PRFA01000009	182296	183232	ID=Polycistron-CDS_172	0	+	182296	183232	0	1	936	182295	cluster_2	PTUs with dSSR and cSSR
PRFA01000006	4188	51446	ID=Polycistron-CDS_141	0	-	4188	51446	0	1	47258	4184	cluster_2	PTUs with dSSR and cSSR
PRFA01000022	407396	408520	ID=Polycistron-CDS_266	0	-	407396	408520	0	1	1124	407392	cluster_2	PTUs with dSSR and cSSR
PRFA01000020	128925	129977	ID=Polycistron-CDS_252	0	+	128925	129977	0	1	1052	128924	cluster_2	PTUs with dSSR and cSSR
PRFA01000031	352440	403898	ID=Polycistron-CDS_339	0	-	352440	403898	0	1	51458	352437	cluster_2	PTUs with dSSR and cSSR
PRFA01000016	287245	288027	ID=Polycistron-CDS_235	0	-	287245	288027	0	1	782	287243	cluster_2	PTUs with dSSR and cSSR
PRFA01000059	204641	205356	ID=Polycistron-CDS_493	0	-	204641	205356	0	1	715	204639	cluster_2	PTUs with dSSR and cSSR
PRFA01000012	142527	153547	ID=Polycistron-CDS_202	0	-	142527	153547	0	1	11020	142526	cluster_2	PTUs with dSSR and cSSR
PRFA01000087	14115	81200	ID=Polycistron-CDS_635	0	+	14115	81200	0	1	67085	14114	cluster_2	PTUs with dSSR and cSSR
PRFA01000007	42943	46898	ID=Polycistron-CDS_157	0	+	42943	46898	0	1	3955	42939	cluster_2	PTUs with dSSR and cSSR
PRFA01000012	169375	290107	ID=Polycistron-CDS_204	0	-	169375	290107	0	1	120732	169374	cluster_2	PTUs with dSSR and cSSR
PRFA01000002	315594	356679	ID=Polycistron-CDS_61	0	-	315594	356679	0	1	41085	315591	cluster_2	PTUs with dSSR and cSSR
PRFA01000056	71400	138664	ID=Polycistron-CDS_479	0	+	71400	138664	0	1	67264	71393	cluster_2	PTUs with dSSR and cSSR
PRFA01000164	17509	60536	ID=Polycistron-CDS_842	0	+	17509	60536	0	1	43027	17508	cluster_2	PTUs with dSSR and cSSR
PRFA01000068	2054	198096	ID=Polycistron-CDS_544	0	-	2054	198096	0	1	196042	2052	cluster_2	PTUs with dSSR and cSSR
PRFA01000091	1459	93341	ID=Polycistron-CDS_648	0	-	1459	93341	0	1	91882	1458	cluster_2	PTUs with dSSR and cSSR
PRFA01000026	366635	458226	ID=Polycistron-CDS_295	0	+	366635	458226	0	1	91591	366632	cluster_2	PTUs with dSSR and cSSR
PRFA01000086	19909	83710	ID=Polycistron-CDS_630	0	-	19909	83710	0	1	63801	19908	cluster_2	PTUs with dSSR and cSSR
PRFA01000006	437806	576072	ID=Polycistron-CDS_145	0	-	437806	576072	0	1	138266	437802	cluster_2	PTUs with dSSR and cSSR
PRFA01000038	94748	202916	ID=Polycistron-CDS_400	0	+	94748	202916	0	1	108168	94739	cluster_2	PTUs with dSSR and cSSR
PRFA01000033	279623	282334	ID=Polycistron-CDS_358	0	-	279623	282334	0	1	2711	279621	cluster_2	PTUs with dSSR and cSSR
PRFA01000008	715870	716739	ID=Polycistron-CDS_168	0	+	715870	716739	0	1	869	715863	cluster_2	PTUs with dSSR and cSSR
PRFA01000009	306	180723	ID=Polycistron-CDS_171	0	-	306	180723	0	1	180417	303	cluster_2	PTUs with dSSR and cSSR
PRFA01000059	205850	214792	ID=Polycistron-CDS_494	0	+	205850	214792	0	1	8942	205848	cluster_2	PTUs with dSSR and cSSR
PRFA01000002	618639	724864	ID=Polycistron-CDS_73	0	+	618639	724864	0	1	106225	618633	cluster_2	PTUs with dSSR and cSSR
PRFA01000165	14957	16763	ID=Polycistron-CDS_844	0	+	14957	16763	0	1	1806	14956	cluster_2	PTUs with dSSR and cSSR
PRFA01000005	715848	721232	ID=Polycistron-CDS_136	0	+	715848	721232	0	1	5384	715841	cluster_2	PTUs with dSSR and cSSR
PRFA01000001	1318027	1323663	ID=Polycistron-CDS_46	0	-	1318027	1323663	0	1	5636	1318026	cluster_2	PTUs with dSSR and cSSR
PRFA01000009	237107	242372	ID=Polycistron-CDS_174	0	+	237107	242372	0	1	5265	237105	cluster_2	PTUs with dSSR and cSSR
PRFA01000149	15404	44800	ID=Polycistron-CDS_813	0	+	15404	44800	0	1	29396	15403	cluster_2	PTUs with dSSR and cSSR
PRFA01000004	738259	847713	ID=Polycistron-CDS_114	0	+	738259	847713	0	1	109454	738252	cluster_2	PTUs with dSSR and cSSR
PRFA01000001	1110952	1128358	ID=Polycistron-CDS_38	0	+	1110952	1128358	0	1	17406	1110951	cluster_2	PTUs with dSSR and cSSR
PRFA01000001	353514	363717	ID=Polycistron-CDS_9	0	-	353514	363717	0	1	10203	353511	cluster_2	PTUs with dSSR and cSSR
PRFA01000008	713341	714450	ID=Polycistron-CDS_167	0	-	713341	714450	0	1	1109	713334	cluster_2	PTUs with dSSR and cSSR
PRFA01000047	48291	316495	ID=Polycistron-CDS_447	0	+	48291	316495	0	1	268204	48287	cluster_2	PTUs with dSSR and cSSR
PRFA01000057	172745	198262	ID=Polycistron-CDS_485	0	+	172745	198262	0	1	25517	172744	cluster_2	PTUs with dSSR and cSSR
PRFA01000019	130768	218274	ID=Polycistron-CDS_247	0	-	130768	218274	0	1	87506	130767	cluster_2	PTUs with dSSR and cSSR
PRFA01000003	110637	111788	ID=Polycistron-CDS_85	0	+	110637	111788	0	1	1151	110636	cluster_2	PTUs with dSSR and cSSR
PRFA01000001	1580938	1601807	ID=Polycistron-CDS_55	0	+	1580938	1601807	0	1	20869	1580937	cluster_2	PTUs with dSSR and cSSR
PRFA01000035	153862	413460	ID=Polycistron-CDS_371	0	+	153862	413460	0	1	259598	153861	cluster_2	PTUs with dSSR and cSSR
PRFA01000030	323368	327954	ID=Polycistron-CDS_333	0	+	323368	327954	0	1	4586	323365	cluster_2	PTUs with dSSR and cSSR
[truncated: 1,678 more rows]
