# Supplementary material for: Open chromatin analysis in Trypanosoma cruzi life forms highlights critical differences in genomic compartments and developmental regulation at tDNA loci
Source: Epigenetics Chromatin. 2022 Jun 1;15:22. doi: 10.1186/s13072-022-00450-x (PMC9158160; doi:10.1186/s13072-022-00450-x)
Supplement: Supplementary file 3 — Additional file 3: Videos S1–S4. 3D reconstruction of euchromatin (yellow), heterochromatin (purple) and nucleolus (red) in epimastigotes, intermediate 1 and 2, and metacyclics.https://repositorio.butantan.gov.br/handle/butantan/3965. [file 13072_2022_450_MOESM3_ESM.zip]

Archive with 4 entries (4 files):
- 3D_epimastigote.mp4
- 3D_intermediate1.mp4
- 3D_intermediate3.mp4
- 3D_MTs.mp4
